# Supplementary material for: Interleukin-18 as a drug repositioning opportunity for inflammatory bowel disease: A Mendelian randomization study
Source: Sci Rep. 2019 Jun 28;9:9386. doi: 10.1038/s41598-019-45747-2 (PMC6599045; doi:10.1038/s41598-019-45747-2)
Supplement: Supplementary file 2 — Dataset 1 [file 41598_2019_45747_MOESM2_ESM.xlsx]

## Sheet: TableS4
id.exposure	id.outcome	outcome	exposure	method	nsnp	b	se	pval
Il18	1	Adiponectin || id:1	exposure	Inverse variance weighted	2	-0.00771426	0.0200727	0.700744
Il18	100	Hip circumference || id:100	exposure	Inverse variance weighted	2	0.0165863	0.0355244	0.640572
Il18	1000	Depressive symptoms || id:1000	exposure	MR Egger	3	0.145003	0.210138	0.615477
Il18	1000	Depressive symptoms || id:1000	exposure	Weighted median	3	-0.00943363	0.0134143	0.4819
Il18	1000	Depressive symptoms || id:1000	exposure	Inverse variance weighted	3	-0.0110318	0.0134513	0.412144
Il18	1000	Depressive symptoms || id:1000	exposure	Simple mode	3	-0.0130913	0.0218619	0.610085
Il18	1000	Depressive symptoms || id:1000	exposure	Weighted mode	3	0.00444331	0.0161581	0.809128
Il18	1001	Years of schooling || id:1001	exposure	MR Egger	3	-0.155211	0.103847	0.375392
Il18	1001	Years of schooling || id:1001	exposure	Weighted median	3	-6.97628e-06	0.00940185	0.999408
Il18	1001	Years of schooling || id:1001	exposure	Inverse variance weighted	3	0.00102194	0.00907945	0.910383
Il18	1001	Years of schooling || id:1001	exposure	Simple mode	3	-0.0114903	0.0132763	0.478009
Il18	1001	Years of schooling || id:1001	exposure	Weighted mode	3	-0.00841373	0.0121214	0.559392
Il18	1002	Leptin || id:1002	exposure	Inverse variance weighted	2	-0.00833263	0.0160889	0.604521
Il18	1003	Leptin || id:1003	exposure	Inverse variance weighted	2	-0.0093726	0.0215393	0.663461
Il18	1004	Age at menopause || id:1004	exposure	Inverse variance weighted	2	0.0745753	0.0819408	0.362763
Il18	1005	Percent emphysema || id:1005	exposure	Inverse variance weighted	2	0.0216375	0.0587661	0.712726
Il18	1006	Mean platelet volume || id:1006	exposure	Inverse variance weighted	2	0.00660083	0.00318939	0.0384878
Il18	1007	Neuroticism || id:1007	exposure	MR Egger	3	0.139068	0.15217	0.528619
Il18	1007	Neuroticism || id:1007	exposure	Weighted median	3	-0.000503343	0.0115215	0.965154
Il18	1007	Neuroticism || id:1007	exposure	Inverse variance weighted	3	0.000775432	0.01057	0.941518
Il18	1007	Neuroticism || id:1007	exposure	Simple mode	3	-9.2281e-05	0.0142565	0.995423
Il18	1007	Neuroticism || id:1007	exposure	Weighted mode	3	-0.00115223	0.0129447	0.937184
Il18	1008	Platelet count || id:1008	exposure	Inverse variance weighted	2	-2.22349	1.30959	0.0895367
Il18	1009	Subjective well being || id:1009	exposure	Inverse variance weighted	2	-0.00338695	0.00952746	0.72222
Il18	101	Hip circumference || id:101	exposure	Inverse variance weighted	2	0.0178301	0.0244822	0.466437
Il18	1010	Years of schooling || id:1010	exposure	MR Egger	3	-0.114567	0.15217	0.58916
Il18	1010	Years of schooling || id:1010	exposure	Weighted median	3	0.00920907	0.0113786	0.418323
Il18	1010	Years of schooling || id:1010	exposure	Inverse variance weighted	3	0.00680265	0.01057	0.519846
Il18	1010	Years of schooling || id:1010	exposure	Simple mode	3	0.00999818	0.0144192	0.559766
Il18	1010	Years of schooling || id:1010	exposure	Weighted mode	3	0.0096108	0.0129892	0.536423
Il18	1011	Years of schooling || id:1011	exposure	Inverse variance weighted	2	0.000759564	0.0255259	0.976261
Il18	1012	Plasma cortisol || id:1012	exposure	Inverse variance weighted	2	0.0120223	0.0460168	0.793893
Il18	1015	C-reactive protein || id:1015	exposure	Wald ratio	1	0.0493827	0.0576132	0.391366
Il18	1018	Subjective well being || id:1018	exposure	Inverse variance weighted	2	-0.00149764	0.0101346	0.88252
Il18	1019	Migraine in bipolar disorder || id:1019	exposure	Wald ratio	1	0.209497	0.342397	0.540635
Il18	102	Waist circumference || id:102	exposure	Inverse variance weighted	2	0.0136707	0.0231628	0.555055
Il18	1020	Percent emphysema || id:1020	exposure	Inverse variance weighted	2	-0.0397572	0.0629408	0.527609
Il18	1021	Percent emphysema || id:1021	exposure	Wald ratio	1	0.0421358	0.138296	0.760612
Il18	1022	Percent emphysema || id:1022	exposure	Inverse variance weighted	2	0.0614774	0.0589052	0.29664
Il18	1023	Percent emphysema || id:1023	exposure	Inverse variance weighted	2	-0.167211	0.101723	0.100222
Il18	1024	Multiple sclerosis || id:1024	exposure	Wald ratio	1	-0.0562172	0.075618	0.457217
Il18	1029	Internalizing problems || id:1029	exposure	Inverse variance weighted	2	0.050952	0.0690592	0.460634
Il18	103	Waist circumference || id:103	exposure	Inverse variance weighted	2	-0.0264206	0.0220481	0.230793
Il18	1032	Height || id:1032	exposure	Inverse variance weighted	2	-0.0153187	0.0545657	0.778911
Il18	1033	Height || id:1033	exposure	Inverse variance weighted	2	-0.0121786	0.131612	0.926274
Il18	1034	Height || id:1034	exposure	Inverse variance weighted	2	-0.013744	0.0927671	0.882219
Il18	1035	Difference in height between childhood and adulthood || id:1035	exposure	Inverse variance weighted	2	0.0383408	0.057569	0.505413
Il18	1036	Difference in height between childhood and adulthood || id:1036	exposure	Inverse variance weighted	2	-0.0995779	0.0624716	0.110942
Il18	1037	Difference in height between childhood and adulthood || id:1037	exposure	Inverse variance weighted	2	-0.0249953	0.0423347	0.554908
Il18	1038	Difference in height between adolescence and adulthood || id:1038	exposure	Inverse variance weighted	2	-0.0313388	0.06524	0.63097
Il18	1039	Difference in height between adolescence and adulthood || id:1039	exposure	Inverse variance weighted	2	-0.151521	0.0704299	0.0314461
Il18	104	Waist circumference || id:104	exposure	Inverse variance weighted	2	-0.00160167	0.0162163	0.921321
Il18	1040	Difference in height between adolescence and adulthood || id:1040	exposure	Inverse variance weighted	2	-0.151521	0.0704299	0.0314461
Il18	1041	Intracranial volume || id:1041	exposure	Wald ratio	1	2043.13	8475.2	0.8095
Il18	1042	Nucleus accumbens volume || id:1042	exposure	Inverse variance weighted	2	3.22485	4.08003	0.429296
Il18	1043	Amygdala volume || id:1043	exposure	Inverse variance weighted	2	2.78451	9.73873	0.774939
Il18	1044	Caudate volume || id:1044	exposure	Inverse variance weighted	2	9.66845	18.0049	0.591274
Il18	1045	Hippocampus volume || id:1045	exposure	Inverse variance weighted	2	-8.6884	14.4037	0.546371
Il18	1046	Pallidum volume || id:1046	exposure	Inverse variance weighted	2	12.468	12.1605	0.305227
Il18	1047	Putamen volume || id:1047	exposure	Inverse variance weighted	2	26.3712	48.5416	0.586944
Il18	1048	Thalamus volume || id:1048	exposure	Inverse variance weighted	2	15.3667	19.2703	0.425202
Il18	1049	Iron || id:1049	exposure	Inverse variance weighted	2	-0.00506464	0.0327289	0.877022
Il18	105	Waist circumference || id:105	exposure	Inverse variance weighted	2	-0.0117804	0.0147504	0.424496
Il18	1050	Ferritin || id:1050	exposure	Inverse variance weighted	2	0.0458455	0.028988	0.113756
Il18	1051	Transferrin Saturation || id:1051	exposure	Inverse variance weighted	2	0.0120651	0.0441406	0.784596
Il18	1052	Transferrin || id:1052	exposure	Inverse variance weighted	2	-0.0275605	0.0316223	0.383453
Il18	1054	Gout || id:1054	exposure	Inverse variance weighted	2	-0.0341885	0.102635	0.739053
Il18	1055	Urate || id:1055	exposure	Inverse variance weighted	2	-0.0144664	0.0173776	0.405144
Il18	1056	Heart rate || id:1056	exposure	Inverse variance weighted	2	-0.0664008	0.160753	0.679561
Il18	1059	Celiac disease || id:1059	exposure	Wald ratio	1	0.116397	0.110119	0.290506
Il18	106	Weight || id:106	exposure	Inverse variance weighted	2	0.00256233	0.0399613	0.948875
Il18	1060	Celiac disease || id:1060	exposure	Wald ratio	1	0.162658	0.118967	0.171547
Il18	1061	G speed factor || id:1061	exposure	Inverse variance weighted	2	-0.158799	0.0920819	0.0846103
Il18	1062	Symbol search || id:1062	exposure	Inverse variance weighted	2	-0.190092	0.135066	0.159309
Il18	1063	8-choice reaction time || id:1063	exposure	Inverse variance weighted	2	-0.0833372	0.124798	0.504275
Il18	1064	2-choice reaction time || id:1064	exposure	Inverse variance weighted	2	0.0659146	0.0858542	0.442636
Il18	1065	Inspection time || id:1065	exposure	Inverse variance weighted	2	0.0995118	0.0861183	0.247876
Il18	1066	Simple reaction time || id:1066	exposure	Inverse variance weighted	2	0.0577568	0.0953341	0.544624
Il18	1067	Digit symbol || id:1067	exposure	Inverse variance weighted	2	-0.107478	0.146789	0.464048
Il18	1068	4-choice reaction time || id:1068	exposure	Inverse variance weighted	2	0.0103781	0.0845893	0.902354
Il18	1069	Sitting height ratio || id:1069	exposure	Inverse variance weighted	2	-0.0102251	0.0953103	0.914565
Il18	107	Weight || id:107	exposure	Inverse variance weighted	2	-0.0014294	0.0194094	0.941293
Il18	1070	Sitting height ratio || id:1070	exposure	Inverse variance weighted	2	0.00141883	0.039735	0.971516
Il18	1071	Sitting height ratio || id:1071	exposure	Inverse variance weighted	2	-0.0323669	0.0374471	0.387403
Il18	1072	Sitting height ratio || id:1072	exposure	Inverse variance weighted	2	0.0574263	0.0485443	0.236822
Il18	1073	Copper || id:1073	exposure	Inverse variance weighted	2	0.0383465	0.085867	0.655179
Il18	1075	Selenium || id:1075	exposure	Inverse variance weighted	2	0.00528417	0.0818072	0.948498
Il18	1077	Selenium || id:1077	exposure	Inverse variance weighted	2	0.00991866	0.092631	0.914728
Il18	1079	Zinc || id:1079	exposure	Inverse variance weighted	2	0.0940938	0.0830971	0.257493
Il18	108	Waist-to-hip ratio || id:108	exposure	Inverse variance weighted	2	0.00626385	0.0234401	0.789294
Il18	1081	IgA nephropathy || id:1081	exposure	Wald ratio	1	0.284301	0.331579	0.391216
Il18	1083	Birth weight || id:1083	exposure	MR Egger	3	0.029411	0.140604	0.868727
Il18	1083	Birth weight || id:1083	exposure	Weighted median	3	-0.0109483	0.0121567	0.367802
Il18	1083	Birth weight || id:1083	exposure	Inverse variance weighted	3	-0.00963508	0.0107678	0.370892
Il18	1083	Birth weight || id:1083	exposure	Simple mode	3	-0.0114189	0.0150236	0.526593
Il18	1083	Birth weight || id:1083	exposure	Weighted mode	3	-0.0116237	0.0140288	0.49449
Il18	1084	Birth weight || id:1084	exposure	MR Egger	3	0.0366432	0.13947	0.836436
Il18	1084	Birth weight || id:1084	exposure	Weighted median	3	-0.00997102	0.0118463	0.399957
Il18	1084	Birth weight || id:1084	exposure	Inverse variance weighted	3	-0.00842623	0.0106501	0.428835
Il18	1084	Birth weight || id:1084	exposure	Simple mode	3	-0.0105302	0.0144223	0.541249
Il18	1084	Birth weight || id:1084	exposure	Weighted mode	3	-0.0104467	0.0138495	0.529383
Il18	1085	Amyotrophic lateral sclerosis || id:1085	exposure	MR Egger	3	0.05434	0.132516	0.752258
Il18	1085	Amyotrophic lateral sclerosis || id:1085	exposure	Weighted median	3	0.00297806	0.0110622	0.787768
Il18	1085	Amyotrophic lateral sclerosis || id:1085	exposure	Inverse variance weighted	3	0.00464403	0.00987652	0.638206
Il18	1085	Amyotrophic lateral sclerosis || id:1085	exposure	Simple mode	3	0.00242697	0.0138417	0.87696
Il18	1085	Amyotrophic lateral sclerosis || id:1085	exposure	Weighted mode	3	0.00242697	0.0118545	0.856728
Il18	1086	Amyotrophic lateral sclerosis || id:1086	exposure	MR Egger	3	-0.21187	0.733184	0.820913
Il18	1086	Amyotrophic lateral sclerosis || id:1086	exposure	Weighted median	3	0.0161718	0.0609423	0.790731
Il18	1086	Amyotrophic lateral sclerosis || id:1086	exposure	Inverse variance weighted	3	0.00919308	0.0509759	0.856884
Il18	1086	Amyotrophic lateral sclerosis || id:1086	exposure	Simple mode	3	0.061801	0.0817852	0.528731
Il18	1086	Amyotrophic lateral sclerosis || id:1086	exposure	Weighted mode	3	0.0590531	0.0815379	0.54418
Il18	1087	Chronotype || id:1087	exposure	Inverse variance weighted	2	-0.00760225	0.0145493	0.601311
Il18	1088	Sleep duration || id:1088	exposure	Inverse variance weighted	2	-0.0216421	0.0150678	0.150913
Il18	1089	Body mass index || id:1089	exposure	Inverse variance weighted	2	-0.0110127	0.0279519	0.69359
Il18	109	Waist-to-hip ratio || id:109	exposure	Inverse variance weighted	2	-0.0286188	0.0410499	0.485695
Il18	1090	Type 2 diabetes || id:1090	exposure	Inverse variance weighted	2	0.23452	0.160366	0.14363
Il18	1091	Top 1 % survival || id:1091	exposure	Inverse variance weighted	2	-0.00168139	0.0048855	0.730727
Il18	1092	Father's age at death || id:1092	exposure	Inverse variance weighted	2	0.0100349	0.0169833	0.554609
Il18	1093	Mother's age at death || id:1093	exposure	Inverse variance weighted	2	-0.00901778	0.0246912	0.714945
Il18	1094	Parents' age at death || id:1094	exposure	Inverse variance weighted	2	-0.013664	0.0370064	0.711954
Il18	1095	Age at menarche || id:1095	exposure	Inverse variance weighted	2	-0.012547	0.0360003	0.727446
Il18	1096	Childhood obesity || id:1096	exposure	Inverse variance weighted	2	-0.0897506	0.084035	0.285514
Il18	1097	Microalbuminuria || id:1097	exposure	Inverse variance weighted	2	-0.0124891	0.0637078	0.844581
Il18	1099	Serum creatinine (eGFRcrea) || id:1099	exposure	Inverse variance weighted	2	0.0194281	0.0141856	0.170824
Il18	110	Waist-to-hip ratio || id:110	exposure	Inverse variance weighted	2	0.00748506	0.0208042	0.719008
Il18	1100	Urinary albumin-to-creatinine ratio || id:1100	exposure	Inverse variance weighted	2	-0.0167739	0.0859937	0.845346
Il18	1101	Urinary albumin-to-creatinine ratio || id:1101	exposure	Inverse variance weighted	2	-0.040052	0.0188353	0.0334675
Il18	1102	Chronic kidney disease || id:1102	exposure	Inverse variance weighted	2	0.0325761	0.0547415	0.551784
Il18	1103	Serum creatinine (eGFRcrea) || id:1103	exposure	Inverse variance weighted	2	-0.00749204	0.0140936	0.595009
Il18	1104	Serum creatinine (eGFRcrea) || id:1104	exposure	Inverse variance weighted	2	-0.00169406	0.0027699	0.540806
Il18	1105	Serum creatinine (eGFRcrea) || id:1105	exposure	Inverse variance weighted	2	-0.0028311	0.0027699	0.306736
Il18	1106	Serum cystatin C (eGFRcys) || id:1106	exposure	Inverse variance weighted	2	0.00305897	0.00583023	0.59981
Il18	1107	Urinary albumin-to-creatinine ratio || id:1107	exposure	Inverse variance weighted	2	-0.0322062	0.0184313	0.0805739
Il18	1108	Ischemic stroke || id:1108	exposure	Inverse variance weighted	2	-0.015531	0.0520949	0.765605
Il18	1109	Cardioembolic stroke || id:1109	exposure	Inverse variance weighted	2	-0.0377029	0.103953	0.716835
Il18	111	Waist-to-hip ratio || id:111	exposure	Inverse variance weighted	2	-0.0201171	0.0459659	0.661639
Il18	1110	Large vessel disease || id:1110	exposure	Inverse variance weighted	2	-0.152488	0.110831	0.168865
Il18	1111	Small vessel disease || id:1111	exposure	Inverse variance weighted	2	0.00382637	0.11466	0.973378
Il18	1112	Primary sclerosing cholangitis || id:1112	exposure	Wald ratio	1	-0.0261259	0.127341	0.837443
Il18	1120	Ovarian cancer || id:1120	exposure	MR Egger	3	0.507805	0.470795	0.475935
Il18	1120	Ovarian cancer || id:1120	exposure	Weighted median	3	0.00661498	0.042503	0.87632
Il18	1120	Ovarian cancer || id:1120	exposure	Inverse variance weighted	3	0.00294432	0.0375834	0.937557
Il18	1120	Ovarian cancer || id:1120	exposure	Simple mode	3	0.0464174	0.0586057	0.511364
Il18	1120	Ovarian cancer || id:1120	exposure	Weighted mode	3	0.0368051	0.0560793	0.579044
Il18	1121	High grade serous ovarian cancer || id:1121	exposure	MR Egger	3	0.187459	0.562747	0.795293
Il18	1121	High grade serous ovarian cancer || id:1121	exposure	Weighted median	3	-0.00743139	0.0490046	0.879465
Il18	1121	High grade serous ovarian cancer || id:1121	exposure	Inverse variance weighted	3	-0.00947497	0.0447349	0.832261
Il18	1121	High grade serous ovarian cancer || id:1121	exposure	Simple mode	3	0.00753385	0.0611783	0.913251
Il18	1121	High grade serous ovarian cancer || id:1121	exposure	Weighted mode	3	0.00520392	0.0563233	0.934807
Il18	1122	Low grade serous ovarian cancer || id:1122	exposure	MR Egger	3	0.364034	1.71378	0.866753
Il18	1122	Low grade serous ovarian cancer || id:1122	exposure	Weighted median	3	-0.31315	0.152702	0.0402931
Il18	1122	Low grade serous ovarian cancer || id:1122	exposure	Inverse variance weighted	3	-0.254511	0.135041	0.0594719
Il18	1122	Low grade serous ovarian cancer || id:1122	exposure	Simple mode	3	-0.34904	0.210324	0.238878
Il18	1122	Low grade serous ovarian cancer || id:1122	exposure	Weighted mode	3	-0.366679	0.194865	0.200599
Il18	1123	Invasive mucinous ovarian cancer || id:1123	exposure	MR Egger	3	2.72592	1.36486	0.295523
Il18	1123	Invasive mucinous ovarian cancer || id:1123	exposure	Weighted median	3	0.0619008	0.131292	0.637303
Il18	1123	Invasive mucinous ovarian cancer || id:1123	exposure	Inverse variance weighted	3	0.0888209	0.152814	0.561082
Il18	1123	Invasive mucinous ovarian cancer || id:1123	exposure	Simple mode	3	0.0997218	0.190515	0.65289
Il18	1123	Invasive mucinous ovarian cancer || id:1123	exposure	Weighted mode	3	0.0341715	0.159206	0.849947
Il18	1124	Clear cell ovarian cancer || id:1124	exposure	MR Egger	3	1.38111	1.3959	0.503389
Il18	1124	Clear cell ovarian cancer || id:1124	exposure	Weighted median	3	-0.0400355	0.127144	0.75285
Il18	1124	Clear cell ovarian cancer || id:1124	exposure	Inverse variance weighted	3	0.0133467	0.112925	0.905916
Il18	1124	Clear cell ovarian cancer || id:1124	exposure	Simple mode	3	-0.0498874	0.159537	0.784102
Il18	1124	Clear cell ovarian cancer || id:1124	exposure	Weighted mode	3	-0.0515117	0.136564	0.74229
Il18	1125	Endometrioid ovarian cancer || id:1125	exposure	MR Egger	3	0.230416	1.02368	0.859056
Il18	1125	Endometrioid ovarian cancer || id:1125	exposure	Weighted median	3	0.0940373	0.094655	0.320479
Il18	1125	Endometrioid ovarian cancer || id:1125	exposure	Inverse variance weighted	3	0.105833	0.081701	0.195191
Il18	1125	Endometrioid ovarian cancer || id:1125	exposure	Simple mode	3	0.0361886	0.12745	0.803151
Il18	1125	Endometrioid ovarian cancer || id:1125	exposure	Weighted mode	3	0.0428962	0.114065	0.743011
Il18	113	Neo-agreeableness || id:113	exposure	Inverse variance weighted	2	0.170302	0.188351	0.365902
Il18	1138	Adrenic acid (22:4n6) || id:1138	exposure	Inverse variance weighted	2	-0.0067417	0.00664777	0.31052
Il18	1139	Gamma-linolenic acid (18:3n6) || id:1139	exposure	Inverse variance weighted	2	0.00356074	0.0035009	0.309109
Il18	114	Neo-conscientiousness || id:114	exposure	Inverse variance weighted	2	-0.261631	0.227188	0.249485
Il18	1140	Dihomo-gamma-linolenic acid (20:3n6) || id:1140	exposure	Inverse variance weighted	2	-0.0161792	0.0672086	0.809764
Il18	1141	Arachidonic acid (20:4n6) || id:1141	exposure	Inverse variance weighted	2	-0.0785168	0.0973748	0.420049
Il18	1142	Linoleic acid (18:2n6) || id:1142	exposure	Inverse variance weighted	2	0.139577	0.137219	0.309069
Il18	1144	Docosapentaenoic acid (22:5n3) || id:1144	exposure	Inverse variance weighted	2	-0.00204701	0.0092891	0.825586
Il18	1145	?-linolenic acid (18:3n3) || id:1145	exposure	Inverse variance weighted	2	-0.00191962	0.0027699	0.488291
Il18	1146	Docosahexaenoic acid (22:6n3) || id:1146	exposure	Inverse variance weighted	2	-0.0349371	0.0453003	0.440569
Il18	1147	Eicosapentaenoic acid (20:5n3) || id:1147	exposure	Inverse variance weighted	2	-0.0341409	0.0162271	0.035383
Il18	1148	trans-cis-18:2 || id:1148	exposure	Inverse variance weighted	2	0.000577729	0.00249291	0.816733
Il18	1149	trans-trans-18:2 || id:1149	exposure	Inverse variance weighted	2	0.00115546	0.000830971	0.16438
Il18	115	Neo-extraversion || id:115	exposure	Inverse variance weighted	2	-0.386541	0.233431	0.0977407
Il18	1150	cis-trans-18:2 || id:1150	exposure	Inverse variance weighted	2	0.000540901	0.00138495	0.696125
Il18	1151	trans-18:1 (sum of 5 isomers) || id:1151	exposure	Inverse variance weighted	2	0.0357283	0.0298068	0.23066
Il18	1152	trans-16:1n7 || id:1152	exposure	Inverse variance weighted	2	0.00167564	0.00227409	0.461218
Il18	1155	Oleic acid (18:1n9) || id:1155	exposure	Inverse variance weighted	2	-0.0336306	0.0675083	0.618364
Il18	1156	palmitoleic acid (16:1n7) || id:1156	exposure	Inverse variance weighted	2	-0.00435858	0.0101236	0.666807
Il18	1157	Palmitic acid (16:0) plasma levels || id:1157	exposure	Inverse variance weighted	2	0.0291343	0.11246	0.795586
Il18	1158	Stearic acid (18:0) plasma levels || id:1158	exposure	Inverse variance weighted	2	-0.0244169	0.0612761	0.690281
Il18	116	Neo-neuroticism || id:116	exposure	Inverse variance weighted	2	0.1735	0.2921	0.552529
Il18	1169	Hip osteoarthritis || id:1169	exposure	Inverse variance weighted	2	-0.044525	0.0833561	0.593235
Il18	117	Neo-openness to experience || id:117	exposure	Inverse variance weighted	2	0.0115916	0.215951	0.957192
Il18	1170	Knee and hip osteoarthritis || id:1170	exposure	Inverse variance weighted	2	-0.0246708	0.0667076	0.711505
Il18	1171	Knee osteoarthritis || id:1171	exposure	Inverse variance weighted	2	-0.0203093	0.1377	0.882746
Il18	118	Neuroticism || id:118	exposure	MR Egger	3	0.0423168	0.315323	0.915072
Il18	118	Neuroticism || id:118	exposure	Weighted median	3	-0.00186486	0.018242	0.918575
Il18	118	Neuroticism || id:118	exposure	Inverse variance weighted	3	-0.0019083	0.0172358	0.91184
Il18	118	Neuroticism || id:118	exposure	Simple mode	3	-0.00661768	0.0207492	0.780003
Il18	118	Neuroticism || id:118	exposure	Weighted mode	3	-0.0020186	0.0194493	0.926808
Il18	119	Lymph:%CD4 || id:119	exposure	Wald ratio	1	0.0826622	0.0882924	0.349154
Il18	120	NK:%Term || id:120	exposure	Wald ratio	1	-0.0139448	0.0883793	0.874627
Il18	121	NK:%Eff || id:121	exposure	Wald ratio	1	0.00212591	0.0869973	0.980504
Il18	122	NKT:%4-8- || id:122	exposure	Wald ratio	1	-0.0205478	0.0884211	0.816238
Il18	123	NKT:%4+R5- || id:123	exposure	Wald ratio	1	0.13367	0.0885755	0.13127
Il18	124	T:%NKT || id:124	exposure	Wald ratio	1	-0.128205	0.088471	0.147305
Il18	125	Lymph:%CD8 || id:125	exposure	Wald ratio	1	-0.0505791	0.0884978	0.567641
Il18	126	T:%Vd1 || id:126	exposure	Wald ratio	1	-0.0501814	0.0882886	0.569778
Il18	127	T:%Vg9+Vd2-low || id:127	exposure	Wald ratio	1	0.111402	0.0841977	0.185802
Il18	128	B:%Mature || id:128	exposure	Wald ratio	1	0.00133813	0.0886825	0.987961
Il18	129	Mature B:%Memory || id:129	exposure	Wald ratio	1	-0.13346	0.0874955	0.127174
Il18	130	B Mem:%IgA || id:130	exposure	Wald ratio	1	0.00411447	0.0879254	0.962677
Il18	131	B Mem:%IgE || id:131	exposure	Wald ratio	1	-0.0134452	0.0872169	0.877485
Il18	132	B Mem:%IgG || id:132	exposure	Wald ratio	1	0.0177428	0.087194	0.838755
Il18	133	MDC:%CD1c- || id:133	exposure	Wald ratio	1	0.055741	0.0880762	0.526816
Il18	134	Lymph:%DP T || id:134	exposure	Wald ratio	1	-0.0849705	0.0883581	0.33622
Il18	135	MDC:%CD1c+ || id:135	exposure	Wald ratio	1	-0.0472183	0.0881669	0.592266
Il18	136	MDC:%X-Presenting || id:136	exposure	Wald ratio	1	-0.124481	0.088021	0.157297
Il18	137	MDC (2):%CD1c- || id:137	exposure	Wald ratio	1	0.0827596	0.0877321	0.345516
Il18	138	MDC (2):%CD1c+ || id:138	exposure	Wald ratio	1	-0.0791215	0.0877552	0.367261
Il18	139	Lymph:%T || id:139	exposure	Wald ratio	1	0.10663	0.088297	0.227192
Il18	140	Lymph:%NK || id:140	exposure	Wald ratio	1	-0.0599695	0.087557	0.493395
Il18	141	CD123 on mDC || id:141	exposure	Wald ratio	1	0.0384428	0.0889175	0.665493
Il18	142	CD123 on pDC || id:142	exposure	Wald ratio	1	0.0627095	0.0858147	0.464929
Il18	143	CD32 on pDC || id:143	exposure	Wald ratio	1	0.0249326	0.0883391	0.777761
Il18	144	CD27 on IgA+B || id:144	exposure	Wald ratio	1	0.0480221	0.0886491	0.588018
Il18	145	CD24 on IgA+ B || id:145	exposure	Wald ratio	1	0.0346159	0.0876498	0.692891
Il18	146	CD27 on IgG+B || id:146	exposure	Wald ratio	1	-0.0228376	0.0888017	0.797043
Il18	147	CD161 on CD4mem || id:147	exposure	Wald ratio	1	-0.0315214	0.0882243	0.720876
Il18	148	PD1 on CD4mem || id:148	exposure	Wald ratio	1	0.12238	0.0883058	0.165786
Il18	149	CXCR3 on CD4n || id:149	exposure	Wald ratio	1	0.0572853	0.0892342	0.520895
Il18	150	CD32 on mDC || id:150	exposure	Wald ratio	1	-0.06462	0.0885786	0.465682
Il18	151	CD34 on Stem || id:151	exposure	Wald ratio	1	-0.0787604	0.0883112	0.372473
Il18	152	CD56 on NK eff || id:152	exposure	Wald ratio	1	-0.0253337	0.0872782	0.771614
Il18	153	CD56 on 2+NK eff || id:153	exposure	Wald ratio	1	-0.0347551	0.0880241	0.692964
Il18	154	CD337 on NK early || id:154	exposure	Wald ratio	1	-0.0017162	0.0918458	0.985092
Il18	155	CD27 on CD4 T || id:155	exposure	Wald ratio	1	-0.0208912	0.0867891	0.809778
Il18	156	CD39 on CD4 T || id:156	exposure	Wald ratio	1	0.155885	0.0842767	0.0643599
Il18	157	CD27 on CD8 T || id:157	exposure	Wald ratio	1	-0.0142054	0.0876846	0.871301
Il18	158	CD3 on CD8 T || id:158	exposure	Wald ratio	1	-0.149399	0.0888494	0.092669
Il18	159	CD123 on 11c+123+DC || id:159	exposure	Wald ratio	1	0.0445146	0.087697	0.611737
Il18	16	Childhood intelligence || id:16	exposure	Wald ratio	1	-0.0340824	0.0554307	0.538644
Il18	160	CD3 on DN T || id:160	exposure	Wald ratio	1	-0.0188597	0.0945683	0.841927
Il18	161	CD3 on 127+DN T || id:161	exposure	Wald ratio	1	-0.0383004	0.0942219	0.684382
Il18	162	CD32 on 11c+123+DC || id:162	exposure	Wald ratio	1	0.0620981	0.0883137	0.48196
Il18	163	CD8:%Senescent || id:163	exposure	Wald ratio	1	0.0493357	0.0887978	0.578487
Il18	164	CD8mem:%CD31+ || id:164	exposure	Wald ratio	1	-0.110568	0.0889265	0.213732
Il18	165	CD8:%TM-like || id:165	exposure	Wald ratio	1	-0.047245	0.0900013	0.599627
Il18	166	CD8:%TE || id:166	exposure	Wald ratio	1	0.063819	0.0886558	0.471617
Il18	167	CD8:%SCM || id:167	exposure	Wald ratio	1	-0.0618652	0.088699	0.485506
Il18	168	CD8:%Naive || id:168	exposure	Wald ratio	1	0.198057	0.0892484	0.0264753
Il18	169	DNT:%CD127+TEF || id:169	exposure	Wald ratio	1	-0.0413195	0.0949203	0.66334
Il18	170	CD4:%SCM || id:170	exposure	Wald ratio	1	-0.0596782	0.0887418	0.50127
Il18	171	CD8:%RTE || id:171	exposure	Wald ratio	1	0.0311402	0.088381	0.724583
Il18	172	DPT:%Exhausted || id:172	exposure	Wald ratio	1	-0.0492498	0.0876771	0.574308
Il18	173	CD4:%Exhausted || id:173	exposure	Wald ratio	1	0.0220383	0.0887467	0.80388
Il18	174	CD4:%TM (1) || id:174	exposure	Wald ratio	1	-0.0462886	0.087858	0.598292
Il18	175	CD4:%TM (2) || id:175	exposure	Wald ratio	1	-0.0464399	0.0880145	0.59775
Il18	176	CD4:%Naive || id:176	exposure	Wald ratio	1	0.0983571	0.0884353	0.266056
Il18	177	CD4:%CD244+ Naive || id:177	exposure	Wald ratio	1	0.0897404	0.0886156	0.311207
Il18	178	CD4:%RTE || id:178	exposure	Wald ratio	1	0.155371	0.0882927	0.0784541
Il18	179	CD8:%SCM || id:179	exposure	Wald ratio	1	-0.00355523	0.0888445	0.96808
Il18	180	CD8:%TEM || id:180	exposure	Wald ratio	1	0.097091	0.089548	0.278261
Il18	181	CD8:%CM || id:181	exposure	Wald ratio	1	-0.0867409	0.0888767	0.32908
Il18	182	CD4:%RTE || id:182	exposure	Wald ratio	1	-0.0614452	0.0887102	0.488529
Il18	183	CD8:%Act(25+) || id:183	exposure	Wald ratio	1	-0.136262	0.0897282	0.128862
Il18	184	CD8:%Act(25+38+) || id:184	exposure	Wald ratio	1	-0.184623	0.0895586	0.0392575
Il18	185	CD8:%39+ || id:185	exposure	Wald ratio	1	0.0416844	0.0892468	0.640451
Il18	186	CD8:%DR+73+39-25- || id:186	exposure	Wald ratio	1	0.046826	0.0891323	0.599337
Il18	187	CD8:%Act(25+38+RO+) || id:187	exposure	Wald ratio	1	-0.191692	0.0896656	0.0325289
Il18	188	CD4:%Eff(127-PD1-) || id:188	exposure	Wald ratio	1	-0.0296796	0.0889541	0.738643
Il18	189	CD4:%Treg(39+73-) || id:189	exposure	Wald ratio	1	0.0271967	0.0880526	0.757421
Il18	190	CD4:%Act(38+) || id:190	exposure	Wald ratio	1	-0.0124737	0.0875619	0.88672
Il18	191	CD4:%Treg(39+) || id:191	exposure	Wald ratio	1	0.030351	0.0880356	0.730277
Il18	192	CD4:%Treg(39-73+) || id:192	exposure	Wald ratio	1	0.0247292	0.0887049	0.780413
Il18	193	CD4:%Treg(73+) || id:193	exposure	Wald ratio	1	0.0215237	0.0887825	0.808445
Il18	194	CD4:%Treg(39+73+) || id:194	exposure	Wald ratio	1	-0.0848356	0.0879339	0.334662
Il18	195	CD4:%Act(25+127+) || id:195	exposure	Wald ratio	1	0.0341222	0.0875477	0.696717
Il18	196	CD4:%Act(DR+) || id:196	exposure	Wald ratio	1	-0.0626395	0.0883653	0.478405
Il18	197	CD4:%Act(DR+38+) || id:197	exposure	Wald ratio	1	-0.0618398	0.0880318	0.482385
Il18	198	CD4:%Act(PD1+) || id:198	exposure	Wald ratio	1	-0.0537548	0.0896342	0.548698
Il18	199	CD4:%Act(PD1+127+39-73-) || id:199	exposure	Wald ratio	1	-0.0640913	0.0897859	0.475336
Il18	2	Body mass index || id:2	exposure	Inverse variance weighted	2	0.0110351	0.0100721	0.273245
Il18	200	CD4mem:%Th1* (1) || id:200	exposure	Wald ratio	1	-0.0902597	0.0858807	0.293263
Il18	201	CD4mem:%Th17 || id:201	exposure	Wald ratio	1	-0.120744	0.087626	0.168221
Il18	202	CD4mem:%preTh17 (1) || id:202	exposure	Wald ratio	1	-0.0969643	0.0882252	0.271744
Il18	203	CD4mem:%Th22 || id:203	exposure	Wald ratio	1	-0.0790963	0.0883491	0.370643
Il18	204	CD4mem:%preTh17 (2) || id:204	exposure	Wald ratio	1	-0.0504871	0.088378	0.567821
Il18	205	CD4mem:%Th1* (2) || id:205	exposure	Wald ratio	1	-0.141481	0.0883074	0.109125
Il18	206	CD4mem:%Th1* (3) || id:206	exposure	Wald ratio	1	-0.154531	0.086153	0.072865
Il18	207	CD4mem:%PD1-R6+ || id:207	exposure	Wald ratio	1	-0.148885	0.0873155	0.0881693
Il18	208	CD4mem:R6+ || id:208	exposure	Wald ratio	1	-0.127489	0.087725	0.146147
Il18	209	CD4mem:%Th1* (4) || id:209	exposure	Wald ratio	1	-0.111469	0.0873718	0.202025
Il18	210	CD4mem:%Th1* (5) || id:210	exposure	Wald ratio	1	-0.0864166	0.0869634	0.320363
Il18	211	CD4mem:%cFTH (1) || id:211	exposure	Wald ratio	1	0.00583327	0.0863732	0.946155
Il18	212	CD4mem:%cFTH (2) || id:212	exposure	Wald ratio	1	-0.158248	0.0885636	0.0739649
Il18	213	CD4mem:%cFTH (3) || id:213	exposure	Wald ratio	1	0.0329403	0.0880891	0.708447
Il18	214	CD4nv:%Th0 || id:214	exposure	Wald ratio	1	-0.145872	0.0880435	0.0975573
Il18	215	CD4nv:%Th2 || id:215	exposure	Wald ratio	1	0.164311	0.0880076	0.0619005
Il18	216	CD4nv:%preTh17 || id:216	exposure	Wald ratio	1	-0.0267639	0.0887361	0.762948
Il18	217	CD4nv:%R6+R4- || id:217	exposure	Wald ratio	1	0.01236	0.0879879	0.888285
Il18	218	CD4nv:%Th1 || id:218	exposure	Wald ratio	1	0.108409	0.0893568	0.225048
Il18	219	CD4nv:%TFH (1) || id:219	exposure	Wald ratio	1	0.105762	0.0885534	0.232349
Il18	22	Schizophrenia || id:22	exposure	Inverse variance weighted	2	0.0247916	0.0328215	0.45004
Il18	220	CD4nv:%TFH (2) || id:220	exposure	Wald ratio	1	0.0152241	0.089147	0.8644
Il18	221	CD8mem:%PD1+R6+ || id:221	exposure	Wald ratio	1	-0.193859	0.087843	0.0273223
Il18	222	CD8mem:%"Th17" || id:222	exposure	Wald ratio	1	-0.0568675	0.0890532	0.523097
Il18	223	CD8mem:%"Th2" || id:223	exposure	Wald ratio	1	-0.00222591	0.0896523	0.980192
Il18	224	CD8mem:%Th22 || id:224	exposure	Wald ratio	1	-0.118034	0.0886135	0.182858
Il18	225	CD8mem:%"pre-Th17" (1) || id:225	exposure	Wald ratio	1	-0.193229	0.0888987	0.0297364
Il18	226	CD8mem:%"pre-Th17" (2) || id:226	exposure	Wald ratio	1	-0.240455	0.0890428	0.00692475
Il18	227	CD8mem:%R6+PD1+161- || id:227	exposure	Wald ratio	1	-0.14418	0.0890183	0.105303
Il18	228	CD8mem:%"Th1" || id:228	exposure	Wald ratio	1	0.0126519	0.0883538	0.886136
Il18	229	CD8mem:%"Th1*" || id:229	exposure	Wald ratio	1	-0.0953781	0.0883992	0.280611
Il18	23	Type 2 diabetes || id:23	exposure	Inverse variance weighted	2	0.0944328	0.108125	0.382464
Il18	230	CD8mem:%"TFH" (1) || id:230	exposure	Wald ratio	1	0.00185468	0.0881602	0.983216
Il18	231	CD8mem:%"TFH" (2) || id:231	exposure	Wald ratio	1	0.056734	0.0889091	0.523401
Il18	232	CD8mem:%"TFH" (3) || id:232	exposure	Wald ratio	1	0.0593998	0.0894017	0.506425
Il18	233	CD4mem:%Th9 || id:233	exposure	Wald ratio	1	-0.0301122	0.0881779	0.732732
Il18	234	CD4mem:%preTh17 (3) || id:234	exposure	Wald ratio	1	-0.0256328	0.0886974	0.772588
Il18	235	CD4Nv:%TFH (3) || id:235	exposure	Wald ratio	1	0.0880541	0.0884725	0.319605
Il18	236	CD4mem:%R6+ || id:236	exposure	Wald ratio	1	-0.151143	0.0874422	0.0839013
Il18	237	NKeff:%Act(314+) || id:237	exposure	Wald ratio	1	-0.0497873	0.0873318	0.568614
Il18	238	NKeff:%Act(335+) || id:238	exposure	Wald ratio	1	0.0327511	0.0861348	0.703775
Il18	239	NKeff:%337+ || id:239	exposure	Wald ratio	1	0.0968602	0.0891381	0.2772
Il18	24	Type 2 diabetes || id:24	exposure	Wald ratio	1	0.0729149	0.0518271	0.159461
Il18	240	NKeff:%Kir (1) || id:240	exposure	Wald ratio	1	0.00870991	0.0879024	0.92107
Il18	241	NKeff:%314-158a+ || id:241	exposure	Wald ratio	1	0.0219692	0.0867658	0.800113
Il18	242	NKeff:%2-158a+ || id:242	exposure	Wald ratio	1	-0.00243169	0.088856	0.978167
Il18	243	NKeff:%Kir+ (2) || id:243	exposure	Wald ratio	1	0.0666499	0.0888538	0.45319
Il18	244	NKeff:%Kir+ (3) || id:244	exposure	Wald ratio	1	-0.0265731	0.089427	0.766354
Il18	245	NKeff:%Kir+ (4) || id:245	exposure	Wald ratio	1	0.00128024	0.0883669	0.988441
Il18	246	NKeff:%2+337-R7- || id:246	exposure	Wald ratio	1	0.0279095	0.0891492	0.754231
Il18	247	NKeff:%314-R7- || id:247	exposure	Wald ratio	1	-0.0281555	0.0882822	0.749783
Il18	248	NKearly:%337+335+R7- || id:248	exposure	Wald ratio	1	0.0997625	0.0876611	0.255101
Il18	249	NKearly:%337+158b+ || id:249	exposure	Wald ratio	1	0.0529262	0.0883543	0.549158
Il18	250	NKearly:%335+314- || id:250	exposure	Wald ratio	1	-0.108652	0.087578	0.214744
Il18	251	NKearly:%337+ || id:251	exposure	Wald ratio	1	0.0409592	0.0882556	0.642578
Il18	252	NKearly:%337+335+2- || id:252	exposure	Wald ratio	1	0.0781861	0.087077	0.369241
Il18	253	CD8:%TM (1) || id:253	exposure	Wald ratio	1	0.0508139	0.0872177	0.560156
Il18	254	CD8:%R5+ || id:254	exposure	Wald ratio	1	-0.0996898	0.088593	0.260481
Il18	255	CD8:%TM (2) || id:255	exposure	Wald ratio	1	0.0989957	0.0878161	0.259612
Il18	256	GdT:%CM (1) || id:256	exposure	Wald ratio	1	0.0136416	0.0882436	0.877144
Il18	257	GdT:%CM (2) || id:257	exposure	Wald ratio	1	0.0134911	0.089025	0.879548
Il18	258	NKT:%TM || id:258	exposure	Wald ratio	1	0.0551956	0.0931151	0.553337
Il18	259	IgE+B:%27+ || id:259	exposure	Wald ratio	1	-0.0509395	0.0883149	0.564078
Il18	26	Type 2 diabetes || id:26	exposure	Inverse variance weighted	2	0.125632	0.107861	0.244116
Il18	260	IgE+B:%27+20-38+ || id:260	exposure	Wald ratio	1	0.0204041	0.0872216	0.815036
Il18	261	IgG+B:%27+ || id:261	exposure	Wald ratio	1	-0.000668661	0.0885196	0.993973
Il18	262	IgG+B:%20+24+27+ || id:262	exposure	Wald ratio	1	0.0108626	0.0886191	0.902442
Il18	263	EarlyB:%27+38- || id:263	exposure	Wald ratio	1	-0.184919	0.0890663	0.0378762
Il18	264	EarlyB:%27+ || id:264	exposure	Wald ratio	1	-0.191131	0.0888297	0.0314244
Il18	265	MDC:%64-274- || id:265	exposure	Wald ratio	1	-0.0801961	0.0883599	0.364086
Il18	266	MDC:%32+ || id:266	exposure	Wald ratio	1	0.154532	0.0874598	0.0772471
Il18	267	MDCL%274+ || id:267	exposure	Wald ratio	1	0.0725927	0.0882362	0.410673
Il18	268	1c+mDC:%32+ || id:268	exposure	Wald ratio	1	0.147558	0.0875676	0.0919741
Il18	269	Mono:%11c-16-274+ || id:269	exposure	Wald ratio	1	-0.0790746	0.0876344	0.366885
Il18	27	Birth weight || id:27	exposure	Inverse variance weighted	2	-0.0229247	0.0260715	0.379238
Il18	270	Haemoglobin concentration || id:270	exposure	Inverse variance weighted	2	0.00613261	0.0243862	0.801444
Il18	271	Mean cell haemoglobin || id:271	exposure	Inverse variance weighted	2	0.0312615	0.0335756	0.351814
Il18	272	Mean cell haemoglobin concentration || id:272	exposure	Inverse variance weighted	2	0.00432735	0.0109255	0.692048
Il18	273	Mean cell volume || id:273	exposure	Inverse variance weighted	2	0.0194612	0.0835252	0.815763
Il18	274	Packed cell volume || id:274	exposure	Inverse variance weighted	2	0.0260785	0.0649722	0.688141
Il18	275	Red blood cell count || id:275	exposure	Inverse variance weighted	2	-0.00861858	0.00898269	0.337325
Il18	276	Celiac disease || id:276	exposure	Wald ratio	1	0.116397	0.110119	0.290506
Il18	28	Infant head circumference || id:28	exposure	Inverse variance weighted	2	-0.0433291	0.103761	0.676251
Il18	29	Birth length || id:29	exposure	Inverse variance weighted	2	0.0312229	0.029623	0.29188
Il18	297	Alzheimer's disease || id:297	exposure	Inverse variance weighted	2	-0.0123796	0.0497704	0.803567
Il18	299	HDL cholesterol || id:299	exposure	Inverse variance weighted	2	0.00578692	0.019826	0.770374
Il18	30	Crohn's disease || id:30	exposure	MR Egger	3	0.481668	0.952883	0.702046
Il18	30	Crohn's disease || id:30	exposure	Weighted median	3	0.126858	0.0741715	0.0872048
Il18	30	Crohn's disease || id:30	exposure	Inverse variance weighted	3	0.138778	0.0677925	0.0406489
Il18	30	Crohn's disease || id:30	exposure	Simple mode	3	0.12229	0.0919444	0.314905
Il18	30	Crohn's disease || id:30	exposure	Weighted mode	3	0.121133	0.0854142	0.291901
Il18	300	LDL cholesterol || id:300	exposure	Inverse variance weighted	2	-0.010646	0.0131344	0.417629
Il18	301	Total cholesterol || id:301	exposure	Inverse variance weighted	2	0.000724984	0.0126259	0.95421
Il18	302	Triglycerides || id:302	exposure	Inverse variance weighted	2	-0.0195585	0.0119191	0.10081
Il18	303	Glutamine || id:303	exposure	Inverse variance weighted	2	0.00925653	0.00318939	0.00370446
Il18	304	Tryptophan || id:304	exposure	Inverse variance weighted	2	0.00840123	0.00415485	0.0431734
Il18	305	Histidine || id:305	exposure	Inverse variance weighted	2	0.00368964	0.00332388	0.266982
Il18	306	Leucine || id:306	exposure	Inverse variance weighted	2	0.00815265	0.0149105	0.584534
Il18	307	Cholesterol || id:307	exposure	Inverse variance weighted	2	0.00554712	0.00954288	0.56105
Il18	308	Phenylalanine || id:308	exposure	Inverse variance weighted	2	0.00441468	0.00332388	0.184123
Il18	309	Creatinine || id:309	exposure	Inverse variance weighted	2	-0.00233163	0.00470883	0.620487
Il18	31	Inflammatory bowel disease || id:31	exposure	MR Egger	3	0.181355	0.692601	0.836964
Il18	31	Inflammatory bowel disease || id:31	exposure	Weighted median	3	0.198758	0.0560639	0.000392309
Il18	31	Inflammatory bowel disease || id:31	exposure	Inverse variance weighted	3	0.198555	0.0494405	5.91842e-05
Il18	31	Inflammatory bowel disease || id:31	exposure	Simple mode	3	0.207254	0.0690951	0.0954912
Il18	31	Inflammatory bowel disease || id:31	exposure	Weighted mode	3	0.201831	0.0623449	0.0836224
Il18	310	Lactate || id:310	exposure	Inverse variance weighted	2	0.015706	0.00651788	0.0159663
Il18	311	3-hydroxybutyrate (BHBA) || id:311	exposure	Inverse variance weighted	2	-0.0348976	0.0220481	0.113468
Il18	312	Arabinose || id:312	exposure	Inverse variance weighted	2	0.00858716	0.0103974	0.408863
Il18	313	Fructose || id:313	exposure	Inverse variance weighted	2	-0.00196831	0.0126138	0.875998
Il18	314	Mannose || id:314	exposure	Inverse variance weighted	2	-0.00471433	0.00679505	0.487815
Il18	315	Pyruvate || id:315	exposure	Inverse variance weighted	2	0.0262705	0.0117827	0.0257745
Il18	316	Uridine || id:316	exposure	Inverse variance weighted	2	0.00361138	0.00590848	0.541054
Il18	317	Linoleate (18:2n6) || id:317	exposure	Inverse variance weighted	2	-0.0135783	0.00780088	0.0817523
Il18	318	Allantoin || id:318	exposure	Inverse variance weighted	2	0.00489703	0.0126138	0.697847
Il18	319	Arachidonate (20:4n6) || id:319	exposure	Inverse variance weighted	2	-0.0037794	0.00692476	0.585216
Il18	32	Ulcerative colitis || id:32	exposure	MR Egger	3	0.512312	0.866801	0.66017
Il18	32	Ulcerative colitis || id:32	exposure	Weighted median	3	0.224533	0.070202	0.00138198
Il18	32	Ulcerative colitis || id:32	exposure	Inverse variance weighted	3	0.228447	0.0621762	0.000238606
Il18	32	Ulcerative colitis || id:32	exposure	Simple mode	3	0.223052	0.0876064	0.125804
Il18	32	Ulcerative colitis || id:32	exposure	Weighted mode	3	0.222655	0.0777898	0.103463
Il18	320	Deoxycholate || id:320	exposure	Inverse variance weighted	2	-0.0107175	0.0208615	0.607432
Il18	321	Margarate (17:0) || id:321	exposure	Inverse variance weighted	2	-0.010264	0.00887677	0.247567
Il18	322	Inosine || id:322	exposure	Inverse variance weighted	2	0.04071	0.0324541	0.209701
Il18	323	Isoleucine || id:323	exposure	Inverse variance weighted	2	0.00647701	0.0126364	0.608253
Il18	324	Threonine || id:324	exposure	Inverse variance weighted	2	0.00103788	0.00917683	0.909953
Il18	325	Tyrosine || id:325	exposure	Inverse variance weighted	2	0.00579584	0.00640043	0.365179
Il18	326	Lysine || id:326	exposure	Inverse variance weighted	2	0.00799383	0.00470883	0.0895787
Il18	327	Methionine || id:327	exposure	Inverse variance weighted	2	0.00461723	0.00644939	0.474042
Il18	328	Malate || id:328	exposure	Inverse variance weighted	2	0.00317987	0.00734935	0.665252
Il18	329	Palmitate (16:0) || id:329	exposure	Inverse variance weighted	2	-0.00354969	0.00768458	0.644136
Il18	330	Nonadecanoate (19:0) || id:330	exposure	Inverse variance weighted	2	-0.0136434	0.00873492	0.118302
Il18	331	Stearate (18:0) || id:331	exposure	Inverse variance weighted	2	-0.00637113	0.00637078	0.317284
Il18	332	Oleate (18:1n9) || id:332	exposure	Inverse variance weighted	2	-0.0135102	0.00708733	0.0566189
Il18	333	Pentadecanoate (15:0) || id:333	exposure	Inverse variance weighted	2	0.00544496	0.00707221	0.441354
Il18	334	Myristate (14:0) || id:334	exposure	Inverse variance weighted	2	-0.0118745	0.013966	0.39519
Il18	335	Pipecolate || id:335	exposure	Inverse variance weighted	2	0.0308975	0.0109515	0.00478293
Il18	336	Ornithine || id:336	exposure	Inverse variance weighted	2	9.09718e-05	0.0145213	0.995002
Il18	337	5-oxoproline || id:337	exposure	Inverse variance weighted	2	0.00702892	0.00712804	0.324087
Il18	338	Pantothenate || id:338	exposure	Inverse variance weighted	2	-0.0142859	0.0103182	0.166194
Il18	339	4-acetamidobutanoate || id:339	exposure	Inverse variance weighted	2	0.00145238	0.00664777	0.827058
Il18	340	Alpha-tocopherol || id:340	exposure	Inverse variance weighted	2	-0.00768425	0.00970886	0.428671
Il18	341	Citrate || id:341	exposure	Inverse variance weighted	2	0.000204626	0.00679505	0.975976
Il18	342	Glycerate || id:342	exposure	Inverse variance weighted	2	-0.00311912	0.00679505	0.646214
Il18	343	Guanosine || id:343	exposure	Inverse variance weighted	2	0.017223	0.0219133	0.431892
Il18	344	N-acetylalanine || id:344	exposure	Inverse variance weighted	2	-0.00214496	0.00457708	0.639333
Il18	345	Urate || id:345	exposure	Inverse variance weighted	2	0.00174194	0.00457708	0.703516
Il18	346	Ursodeoxycholate || id:346	exposure	Inverse variance weighted	2	0.0205075	0.0196865	0.29755
Il18	347	Arginine || id:347	exposure	Inverse variance weighted	2	0.0118456	0.0127863	0.35422
Il18	348	Ascorbate (Vitamin C) || id:348	exposure	Inverse variance weighted	2	0.015241	0.0637153	0.810947
Il18	349	Heptanoate (7:0) || id:349	exposure	Inverse variance weighted	2	0.00624453	0.00692476	0.367179
Il18	350	Laurate (12:0) || id:350	exposure	Inverse variance weighted	2	0.00276435	0.0120909	0.819156
Il18	351	Valine || id:351	exposure	Inverse variance weighted	2	0.0075105	0.0135825	0.580294
Il18	352	Urea || id:352	exposure	Inverse variance weighted	2	0.0137297	0.00707221	0.0522153
Il18	353	Cortisol || id:353	exposure	Inverse variance weighted	2	-0.00956105	0.0094905	0.313726
Il18	354	Cortisone || id:354	exposure	Inverse variance weighted	2	0.00428578	0.00637078	0.501122
Il18	355	Proline || id:355	exposure	Inverse variance weighted	2	0.00562077	0.011108	0.61285
Il18	356	Citrulline || id:356	exposure	Inverse variance weighted	2	0.00239688	0.00970178	0.804865
Il18	357	Biliverdin || id:357	exposure	Inverse variance weighted	2	-0.0139119	0.016948	0.411727
Il18	358	Serotonin (5HT) || id:358	exposure	Inverse variance weighted	2	0.025789	0.0106745	0.015694
Il18	359	Gamma-glutamylglutamine || id:359	exposure	Inverse variance weighted	2	0.00725144	0.0060342	0.229471
Il18	360	Gamma-glutamyltyrosine || id:360	exposure	Inverse variance weighted	2	0.00453995	0.00665641	0.495212
Il18	361	Hypoxanthine || id:361	exposure	Inverse variance weighted	2	0.00150073	0.00832193	0.85689
Il18	362	Betaine || id:362	exposure	Inverse variance weighted	2	0.004522	0.00679505	0.505741
Il18	363	Xanthine || id:363	exposure	Inverse variance weighted	2	-0.0013826	0.0130193	0.915427
Il18	364	Phosphate || id:364	exposure	Inverse variance weighted	2	0.00430189	0.00391521	0.27187
Il18	365	3-methoxytyrosine || id:365	exposure	Inverse variance weighted	2	0.00100232	0.00802043	0.900547
Il18	366	Pelargonate (9:0) || id:366	exposure	Inverse variance weighted	2	0.00602127	0.00664777	0.365064
Il18	367	Undecanoate (11:0) || id:367	exposure	Inverse variance weighted	2	-0.00447817	0.00457708	0.327882
Il18	368	Beta-hydroxyisovalerate || id:368	exposure	Inverse variance weighted	2	0.0201284	0.00811072	0.0130758
Il18	369	Taurodeoxycholate || id:369	exposure	Inverse variance weighted	2	-0.0188058	0.0321768	0.558917
Il18	370	X-02973 || id:370	exposure	Inverse variance weighted	2	-0.00431116	0.00457708	0.346242
Il18	371	X-03003 || id:371	exposure	Inverse variance weighted	2	0.0152915	0.00707221	0.0306026
Il18	372	X-03088 || id:372	exposure	Inverse variance weighted	2	0.016035	0.0092891	0.0843089
Il18	373	X-03094 || id:373	exposure	Inverse variance weighted	2	0.0043272	0.00679505	0.524244
Il18	374	Glycerol || id:374	exposure	Inverse variance weighted	2	-0.0018088	0.00707221	0.798135
Il18	375	Kynurenine || id:375	exposure	Inverse variance weighted	2	0.000565889	0.00651788	0.930814
Il18	376	Mannitol || id:376	exposure	Inverse variance weighted	2	-0.00934254	0.0427714	0.827094
Il18	377	Glycerol 3-phosphate (G3P) || id:377	exposure	Inverse variance weighted	2	0.021116	0.0145119	0.145648
Il18	378	Acetylphosphate || id:378	exposure	Inverse variance weighted	2	0.0051213	0.00466096	0.27187
Il18	379	Carnitine || id:379	exposure	Inverse variance weighted	2	0.0029646	0.00415485	0.47552
Il18	380	Choline || id:380	exposure	Inverse variance weighted	2	0.00444999	0.00402223	0.268576
Il18	381	N-acetylornithine || id:381	exposure	Inverse variance weighted	2	0.0208618	0.0135901	0.124766
Il18	382	N1-methyladenosine || id:382	exposure	Inverse variance weighted	2	-0.00223496	0.00332388	0.501333
Il18	383	3-methyl-2-oxovalerate || id:383	exposure	Inverse variance weighted	2	0.0116236	0.00637078	0.0680731
Il18	384	3-methylhistidine || id:384	exposure	Inverse variance weighted	2	0.032838	0.0268898	0.222008
Il18	385	3-phenylpropionate (hydrocinnamate) || id:385	exposure	Inverse variance weighted	2	0.0135756	0.014553	0.350903
Il18	386	Phenylacetate || id:386	exposure	Inverse variance weighted	2	-0.0174054	0.0128908	0.176947
Il18	387	Glycerophosphorylcholine (GPC) || id:387	exposure	Inverse variance weighted	2	0.0100527	0.0144428	0.486407
Il18	388	Aspartate || id:388	exposure	Inverse variance weighted	2	0.0108749	0.0126138	0.388611
Il18	389	X-04357 || id:389	exposure	Inverse variance weighted	2	0.0028395	0.0183826	0.877242
Il18	390	X-04494 || id:390	exposure	Inverse variance weighted	2	-0.019521	0.0092891	0.0355975
Il18	391	X-04495 || id:391	exposure	Inverse variance weighted	2	0.0122207	0.0137514	0.37417
Il18	392	X-04498 || id:392	exposure	Inverse variance weighted	2	-0.00240936	0.00811072	0.766421
Il18	393	X-04499--3,4-dihydroxybutyrate || id:393	exposure	Inverse variance weighted	2	-0.004036	0.00764569	0.597584
Il18	394	X-04500 || id:394	exposure	Inverse variance weighted	2	0.0103061	0.0331316	0.75575
Il18	395	Dihomo-linoleate (20:2n6) || id:395	exposure	Inverse variance weighted	2	-0.0184145	0.0110953	0.096982
Il18	396	X-18601 || id:396	exposure	Inverse variance weighted	2	-0.00713481	0.0158072	0.651727
Il18	397	2-hydroxystearate || id:397	exposure	Inverse variance weighted	2	-0.000657457	0.00880207	0.940459
Il18	398	X-05426 || id:398	exposure	Inverse variance weighted	2	-0.0153175	0.0169156	0.36519
Il18	399	Indolelactate || id:399	exposure	Inverse variance weighted	2	0.0136514	0.0109262	0.211511
Il18	400	Glycylvaline || id:400	exposure	Inverse variance weighted	2	-0.00538734	0.0262444	0.837357
Il18	401	Gamma-glutamylleucine || id:401	exposure	Inverse variance weighted	2	0.00337694	0.016526	0.838087
Il18	402	Eicosapentaenoate (EPA; 20:5n3) || id:402	exposure	Inverse variance weighted	2	-0.00233572	0.0108117	0.828959
Il18	403	Estrone 3-sulfate || id:403	exposure	Inverse variance weighted	2	-0.0192534	0.0368898	0.601729
Il18	404	Glycocholate || id:404	exposure	Inverse variance weighted	2	-0.040781	0.0183164	0.0259822
Il18	405	Glycodeoxycholate || id:405	exposure	Inverse variance weighted	2	-0.0679576	0.0418666	0.104548
Il18	406	Taurochenodeoxycholate || id:406	exposure	Inverse variance weighted	2	0.0149474	0.0248004	0.546703
Il18	407	Taurocholate || id:407	exposure	Inverse variance weighted	2	0.0321454	0.0271668	0.236707
Il18	408	X-05907 || id:408	exposure	Inverse variance weighted	2	0.00461773	0.0112098	0.680385
Il18	409	Docosahexaenoate (DHA; 22:6n3) || id:409	exposure	Inverse variance weighted	2	-0.00556531	0.0109515	0.611329
Il18	410	1-stearoylglycerophosphoinositol || id:410	exposure	Inverse variance weighted	2	0.0025549	0.00997165	0.797784
Il18	411	X-06226 || id:411	exposure	Inverse variance weighted	2	0.00649321	0.00651788	0.319146
Il18	412	X-06246 || id:412	exposure	Inverse variance weighted	2	0.0131623	0.00901201	0.144144
Il18	413	X-06267 || id:413	exposure	Inverse variance weighted	2	0.00660952	0.00901201	0.463307
Il18	414	X-06307 || id:414	exposure	Inverse variance weighted	2	0.00887322	0.0101203	0.38061
Il18	415	X-06350 || id:415	exposure	Inverse variance weighted	2	0.0288451	0.00956618	0.00256707
Il18	416	X-06351 || id:416	exposure	Inverse variance weighted	2	-0.00769055	0.0113906	0.49957
Il18	417	Myo-inositol || id:417	exposure	Inverse variance weighted	2	0.0102063	0.00651788	0.117372
Il18	418	Glucose || id:418	exposure	Inverse variance weighted	2	0.00126594	0.00470883	0.78805
Il18	419	1,5-anhydroglucitol (1,5-AG) || id:419	exposure	Inverse variance weighted	2	-0.00211456	0.0092891	0.819927
Il18	420	2-hydroxybutyrate (AHB) || id:420	exposure	Inverse variance weighted	2	0.00647207	0.0114711	0.572615
Il18	421	3-methyl-2-oxobutyrate || id:421	exposure	Inverse variance weighted	2	0.0111746	0.0062407	0.0733582
Il18	422	1,6-anhydroglucose || id:422	exposure	Inverse variance weighted	2	-0.012586	0.0223639	0.573584
Il18	423	1-palmitoylglycerol (1-monopalmitin) || id:423	exposure	Inverse variance weighted	2	0.00860592	0.00956618	0.368323
Il18	424	1-oleoylglycerol (1-monoolein) || id:424	exposure	Inverse variance weighted	2	0.0161717	0.0156611	0.301792
Il18	425	1-stearoylglycerol (1-monostearin) || id:425	exposure	Inverse variance weighted	2	0.00264155	0.0092891	0.776126
Il18	426	X-08402 || id:426	exposure	Inverse variance weighted	2	0.00104935	0.00873492	0.904378
Il18	427	2-hydroxyisobutyrate || id:427	exposure	Inverse variance weighted	2	0.00673401	0.00873492	0.440749
Il18	428	X-08766 || id:428	exposure	Inverse variance weighted	2	0.0114228	0.0234058	0.625525
Il18	429	4-methyl-2-oxopentanoate || id:429	exposure	Inverse variance weighted	2	0.013751	0.00651788	0.0348812
Il18	430	Phenyllactate (PLA) || id:430	exposure	Inverse variance weighted	2	-0.00107078	0.00986467	0.913562
Il18	431	Homocitrulline || id:431	exposure	Inverse variance weighted	2	0.0161717	0.0126138	0.19982
Il18	432	Aspartylphenylalanine || id:432	exposure	Inverse variance weighted	2	-0.0103481	0.0160843	0.519985
Il18	433	Levulinate (4-oxovalerate) || id:433	exposure	Inverse variance weighted	2	0.00819408	0.00775573	0.290731
Il18	434	Palmitoylcarnitine || id:434	exposure	Inverse variance weighted	2	-0.018288	0.00956618	0.0559102
Il18	435	X-08988 || id:435	exposure	Inverse variance weighted	2	0.00241423	0.00734935	0.742537
Il18	436	X-09026 || id:436	exposure	Inverse variance weighted	2	0.000561617	0.00720175	0.937841
Il18	437	X-09108 || id:437	exposure	Inverse variance weighted	2	0.000577729	0.00720175	0.936062
Il18	438	Cholate || id:438	exposure	Inverse variance weighted	2	0.0390744	0.0317463	0.218386
Il18	439	X-09706 || id:439	exposure	Inverse variance weighted	2	0.00798138	0.0129696	0.538297
Il18	44	Asthma || id:44	exposure	Wald ratio	1	-0.0372672	0.0826378	0.652011
Il18	440	X-10395 || id:440	exposure	Inverse variance weighted	2	0.00483688	0.00827575	0.558908
Il18	441	X-10429 || id:441	exposure	Inverse variance weighted	2	0.0133494	0.00839151	0.11165
Il18	442	X-10500 || id:442	exposure	Inverse variance weighted	2	0.00769231	0.00512821	0.133614
Il18	443	X-10506 || id:443	exposure	Inverse variance weighted	2	0.00785312	0.00679505	0.247799
Il18	444	X-10510 || id:444	exposure	Inverse variance weighted	2	-0.00151452	0.00948304	0.873111
Il18	445	1-linoleoylglycerol (1-monolinolein) || id:445	exposure	Inverse variance weighted	2	-0.00399112	0.0196865	0.839343
Il18	446	Indoleacetate || id:446	exposure	Inverse variance weighted	2	-0.00718823	0.00969466	0.458413
Il18	447	Hyodeoxycholate || id:447	exposure	Inverse variance weighted	2	0.0122704	0.0213489	0.565458
Il18	448	3-indoxyl sulfate || id:448	exposure	Inverse variance weighted	2	-0.00412438	0.0117827	0.72631
Il18	449	N-acetylglycine || id:449	exposure	Inverse variance weighted	2	-0.016233	0.0141444	0.251109
Il18	45	Anorexia nervosa || id:45	exposure	Inverse variance weighted	2	0.044327	0.169311	0.793469
Il18	450	Bilirubin (Z,Z) || id:450	exposure	Inverse variance weighted	2	0.00954764	0.0189213	0.613842
Il18	451	Creatine || id:451	exposure	Inverse variance weighted	2	0.00529438	0.0171665	0.757767
Il18	452	Erythrose || id:452	exposure	Inverse variance weighted	2	-0.000410987	0.0123368	0.973424
Il18	453	Threonate || id:453	exposure	Inverse variance weighted	2	-0.00382494	0.0117827	0.745465
Il18	454	X-10810 || id:454	exposure	Inverse variance weighted	2	-0.000743452	0.00775573	0.923633
Il18	455	Cysteine || id:455	exposure	Inverse variance weighted	2	0.0118883	0.00720175	0.0987885
Il18	456	Pyroglutamylglycine || id:456	exposure	Inverse variance weighted	2	0.00556197	0.0258845	0.829863
Il18	457	N-(2-furoyl)glycine || id:457	exposure	Inverse variance weighted	2	-0.0143724	0.0446372	0.747465
Il18	458	DSGEGDFXAEGGGVR* || id:458	exposure	Inverse variance weighted	2	-0.00716925	0.0201112	0.72148
Il18	459	Pyridoxate || id:459	exposure	Inverse variance weighted	2	0.0015582	0.0112286	0.889631
Il18	46	Femoral neck bone mineral density || id:46	exposure	Inverse variance weighted	2	-5.72804	2.7699	0.038644
Il18	460	Androsterone sulfate || id:460	exposure	Inverse variance weighted	2	0.00631125	0.0199636	0.751898
Il18	461	3-carboxy-4-methyl-5-propyl-2-furanpropanoate (CMPF) || id:461	exposure	Inverse variance weighted	2	0.00214734	0.0243045	0.929597
Il18	462	3-(4-hydroxyphenyl)lactate || id:462	exposure	Inverse variance weighted	2	0.0188914	0.0161856	0.243142
Il18	463	Acetylcarnitine || id:463	exposure	Inverse variance weighted	2	-0.00387147	0.00726879	0.5943
Il18	464	Serine || id:464	exposure	Inverse variance weighted	2	2.84423e-05	0.00651788	0.996518
Il18	465	Trans-4-hydroxyproline || id:465	exposure	Inverse variance weighted	2	-0.00506151	0.0259457	0.84533
Il18	466	Glutamate || id:466	exposure	Inverse variance weighted	2	0.00488539	0.0113725	0.667503
Il18	467	Hexanoylcarnitine || id:467	exposure	Inverse variance weighted	2	-0.0146898	0.00956618	0.124637
Il18	468	Glycine || id:468	exposure	Inverse variance weighted	2	0.00685073	0.00818072	0.402354
Il18	469	Alanine || id:469	exposure	Inverse variance weighted	2	0.0171017	0.00664777	0.0100953
Il18	47	Lumbar spine bone mineral density || id:47	exposure	Inverse variance weighted	2	-5.35073	2.7699	0.0533918
Il18	470	Glycochenodeoxycholate || id:470	exposure	Inverse variance weighted	2	-0.00479814	0.0226412	0.832169
Il18	471	2-aminobutyrate || id:471	exposure	Inverse variance weighted	2	0.00470929	0.00840584	0.575315
Il18	472	Scyllo-inositol || id:472	exposure	Inverse variance weighted	2	0.029336	0.0134449	0.029114
Il18	473	Dodecanedioate || id:473	exposure	Inverse variance weighted	2	-0.0101264	0.0123368	0.411741
Il18	474	Gamma-glutamylvaline || id:474	exposure	Inverse variance weighted	2	0.00657317	0.0163752	0.688117
Il18	475	Indolepropionate || id:475	exposure	Inverse variance weighted	2	0.0125392	0.0124814	0.315075
Il18	476	Butyrylcarnitine || id:476	exposure	Inverse variance weighted	2	-0.00947262	0.0117827	0.421429
Il18	477	Myristoleate (14:1n5) || id:477	exposure	Inverse variance weighted	2	-0.0173581	0.0221487	0.433212
Il18	478	Dehydroisoandrosterone sulfate (DHEA-S) || id:478	exposure	Inverse variance weighted	2	0.00310883	0.0155301	0.841339
Il18	479	Propionylcarnitine || id:479	exposure	Inverse variance weighted	2	0.00675781	0.0102702	0.510538
Il18	48	Hip circumference || id:48	exposure	Inverse variance weighted	2	0.00933245	0.0121234	0.441427
Il18	480	Caproate (6:0) || id:480	exposure	Inverse variance weighted	2	0.000789	0.00679505	0.907562
Il18	481	Caprylate (8:0) || id:481	exposure	Inverse variance weighted	2	0.00112695	0.00790477	0.886633
Il18	482	10-undecenoate (11:1n1) || id:482	exposure	Inverse variance weighted	2	-0.0161356	0.0155303	0.298818
Il18	483	Docosapentaenoate (n3 DPA; 22:5n3) || id:483	exposure	Inverse variance weighted	2	-0.0127536	0.0112286	0.256032
Il18	484	X-11204 || id:484	exposure	Inverse variance weighted	2	-0.00199328	0.00498582	0.689312
Il18	485	X-02269 || id:485	exposure	Inverse variance weighted	2	0.0216007	0.0210198	0.304123
Il18	486	Phenol sulfate || id:486	exposure	Inverse variance weighted	2	8.86829e-05	0.0161325	0.995614
Il18	487	X-06126 || id:487	exposure	Inverse variance weighted	2	-0.0108482	0.0176003	0.537653
Il18	488	X-07765 || id:488	exposure	Inverse variance weighted	2	0.0521492	0.028223	0.0646374
Il18	489	X-11247 || id:489	exposure	Inverse variance weighted	2	-0.00521955	0.0232883	0.822658
Il18	49	Hip circumference || id:49	exposure	Inverse variance weighted	2	0.00933245	0.0121234	0.441427
Il18	490	X-11261 || id:490	exposure	Inverse variance weighted	2	-0.00612548	0.014276	0.667868
Il18	491	Bilirubin (E,E)* || id:491	exposure	Inverse variance weighted	2	-0.0177308	0.0182491	0.331251
Il18	492	X-02249 || id:492	exposure	Inverse variance weighted	2	0.00529458	0.0128476	0.680262
Il18	493	Heme* || id:493	exposure	Inverse variance weighted	2	-0.0218938	0.01425	0.124438
Il18	494	X-11299 || id:494	exposure	Inverse variance weighted	2	0.0132809	0.0279979	0.635247
Il18	495	X-11315 || id:495	exposure	Inverse variance weighted	2	0.0142963	0.0207193	0.490195
Il18	496	X-11317 || id:496	exposure	Inverse variance weighted	2	0.00527725	0.00556809	0.343248
Il18	497	1-linoleoylglycerophosphoethanolamine* || id:497	exposure	Inverse variance weighted	2	-0.00175872	0.0104307	0.866103
Il18	498	X-11327 || id:498	exposure	Inverse variance weighted	2	0.00179029	0.00707221	0.800157
Il18	499	X-11334 || id:499	exposure	Inverse variance weighted	2	0.0127741	0.00956618	0.181765
Il18	50	Hip circumference || id:50	exposure	Inverse variance weighted	2	0.00547316	0.0154707	0.723507
Il18	500	3-dehydrocarnitine* || id:500	exposure	Inverse variance weighted	2	0.00168844	0.00969774	0.861782
Il18	501	Pyroglutamine* || id:501	exposure	Inverse variance weighted	2	-0.00569767	0.0122042	0.640599
Il18	502	C-glycosyltryptophan* || id:502	exposure	Inverse variance weighted	2	-0.00115316	0.00470883	0.80654
Il18	503	X-11374 || id:503	exposure	Inverse variance weighted	2	0.0121599	0.0193893	0.530564
Il18	504	X-11381 || id:504	exposure	Inverse variance weighted	2	0.00627676	0.00664777	0.345072
Il18	505	X-03056--N-[3-(2-Oxopyrrolidin-1-yl)propyl]acetamide || id:505	exposure	Inverse variance weighted	2	0.00336595	0.00901201	0.708779
Il18	506	X-11412 || id:506	exposure	Inverse variance weighted	2	-0.000597142	0.00734935	0.935242
Il18	507	X-01911 || id:507	exposure	Inverse variance weighted	2	-0.00920843	0.0198308	0.642397
Il18	508	X-11422--xanthine || id:508	exposure	Inverse variance weighted	2	0.005089	0.00845782	0.547379
Il18	509	X-11423--O-sulfo-L-tyrosine || id:509	exposure	Inverse variance weighted	2	-0.00354644	0.00651788	0.586367
Il18	51	Hip circumference || id:51	exposure	Inverse variance weighted	2	-0.00219485	0.0148284	0.88233
Il18	510	X-09789 || id:510	exposure	Inverse variance weighted	2	-0.0179841	0.0173724	0.300568
Il18	511	X-11437 || id:511	exposure	Inverse variance weighted	2	-0.0387853	0.0603118	0.520172
Il18	512	X-11438 || id:512	exposure	Inverse variance weighted	2	-0.0313138	0.0115056	0.0064964
Il18	513	X-11440 || id:513	exposure	Inverse variance weighted	2	0.00236506	0.0155301	0.878959
Il18	514	X-11441 || id:514	exposure	Inverse variance weighted	2	-0.016016	0.0137219	0.243137
Il18	515	X-11442 || id:515	exposure	Inverse variance weighted	2	-0.0123038	0.0135901	0.36528
Il18	516	X-11444 || id:516	exposure	Inverse variance weighted	2	0.00374145	0.0110953	0.735958
Il18	517	X-11445--5-alpha-pregnan-3beta,20alpha-disulfate || id:517	exposure	Inverse variance weighted	2	-0.0222388	0.0272187	0.413905
Il18	518	X-11452 || id:518	exposure	Inverse variance weighted	2	-0.0219557	0.0184449	0.233914
Il18	519	X-11469 || id:519	exposure	Inverse variance weighted	2	0.0165417	0.0191324	0.387263
Il18	52	Hip circumference || id:52	exposure	Inverse variance weighted	2	0.0112244	0.0167559	0.502938
Il18	520	X-11470 || id:520	exposure	Inverse variance weighted	2	0.00786772	0.0145039	0.587506
Il18	521	X-11478 || id:521	exposure	Inverse variance weighted	2	0.0207969	0.0153841	0.176426
Il18	522	X-11483 || id:522	exposure	Inverse variance weighted	2	0.0369239	0.0213489	0.0837112
Il18	523	X-11485 || id:523	exposure	Inverse variance weighted	2	-0.00635855	0.0171927	0.711503
Il18	524	X-11491 || id:524	exposure	Inverse variance weighted	2	0.006516	0.0185782	0.725788
Il18	525	X-11497 || id:525	exposure	Inverse variance weighted	2	0.0093594	0.00818072	0.25259
Il18	526	HWESASXX* || id:526	exposure	Inverse variance weighted	2	-0.0313235	0.0160843	0.0514802
Il18	527	X-11521 || id:527	exposure	Inverse variance weighted	2	0.00493637	0.0126138	0.695541
Il18	528	X-11529 || id:528	exposure	Inverse variance weighted	2	0.00717248	0.0343993	0.834834
Il18	529	X-11530 || id:529	exposure	Inverse variance weighted	2	-0.00539378	0.0140751	0.701562
Il18	53	Hip circumference || id:53	exposure	Inverse variance weighted	2	0.0134547	0.0167559	0.421986
Il18	530	X-11537 || id:530	exposure	Inverse variance weighted	2	0.00456342	0.020108	0.820466
Il18	531	X-11538 || id:531	exposure	Inverse variance weighted	2	-0.0106946	0.0131679	0.41669
Il18	532	X-11540 || id:532	exposure	Inverse variance weighted	2	0.00822851	0.0196865	0.675964
Il18	533	X-11546 || id:533	exposure	Inverse variance weighted	2	0.0116919	0.0331438	0.724267
Il18	534	X-11550 || id:534	exposure	Inverse variance weighted	2	0.00244324	0.00382285	0.522747
Il18	535	X-11552 || id:535	exposure	Inverse variance weighted	2	-0.000730101	0.0157317	0.962984
Il18	536	X-11593--O-methylascorbate* || id:536	exposure	Inverse variance weighted	2	0.00609936	0.00651788	0.349382
Il18	537	Adrenate (22:4n6) || id:537	exposure	Inverse variance weighted	2	-0.00673109	0.0144027	0.640251
Il18	538	Homostachydrine* || id:538	exposure	Inverse variance weighted	2	-0.0102028	0.0202497	0.614366
Il18	539	ADSGEGDFXAEGGGVR* || id:539	exposure	Inverse variance weighted	2	0.00264131	0.014286	0.853316
Il18	54	Hip circumference || id:54	exposure	Inverse variance weighted	2	0.0055495	0.0145272	0.702455
Il18	540	X-11786--methylcysteine || id:540	exposure	Inverse variance weighted	2	0.0164848	0.0158072	0.29701
Il18	541	X-11787 || id:541	exposure	Inverse variance weighted	2	0.00202816	0.00952208	0.831331
Il18	542	X-11792 || id:542	exposure	Inverse variance weighted	2	-0.00621628	0.0440472	0.887769
Il18	543	X-11793--oxidized bilirubin* || id:543	exposure	Inverse variance weighted	2	-0.0295227	0.0131679	0.0249596
Il18	544	X-11795 || id:544	exposure	Inverse variance weighted	2	0.00200995	0.0109515	0.85438
Il18	545	X-11799 || id:545	exposure	Inverse variance weighted	2	0.0475418	0.0257601	0.0649562
Il18	546	X-11805 || id:546	exposure	Inverse variance weighted	2	-0.0150936	0.0253565	0.551673
Il18	547	X-11818 || id:547	exposure	Inverse variance weighted	2	-0.0198115	0.0092891	0.0329436
Il18	548	X-11820 || id:548	exposure	Inverse variance weighted	2	-7.83106e-06	0.0123368	0.999494
Il18	549	X-11843 || id:549	exposure	Inverse variance weighted	2	-0.00144241	0.0289708	0.960291
Il18	55	Hip circumference || id:55	exposure	Inverse variance weighted	2	0.00636945	0.0142659	0.655251
Il18	550	X-11845 || id:550	exposure	Inverse variance weighted	2	-0.0192472	0.0327229	0.556406
Il18	551	X-11847 || id:551	exposure	Inverse variance weighted	2	0.0108435	0.0355924	0.760627
Il18	552	X-11849 || id:552	exposure	Inverse variance weighted	2	-0.0187623	0.0701829	0.789211
Il18	553	X-11850 || id:553	exposure	Inverse variance weighted	2	-0.00728783	0.0466499	0.875857
Il18	554	X-11852 || id:554	exposure	Inverse variance weighted	2	-0.0162067	0.0719737	0.821843
Il18	555	X-11858 || id:555	exposure	Inverse variance weighted	2	0.0390288	0.0386264	0.312295
Il18	556	X-11859 || id:556	exposure	Inverse variance weighted	2	-0.0100819	0.00973175	0.300212
Il18	557	X-11876 || id:557	exposure	Inverse variance weighted	2	-0.0231153	0.0143582	0.107419
Il18	558	1-arachidonoylglycerophosphocholine* || id:558	exposure	Inverse variance weighted	2	0.0102788	0.0154132	0.504848
Il18	559	1-palmitoleoylglycerophosphocholine* || id:559	exposure	Inverse variance weighted	2	-0.0034299	0.00984325	0.727501
Il18	56	Hip circumference || id:56	exposure	Inverse variance weighted	2	0.00927795	0.0154707	0.548698
Il18	560	X-11905 || id:560	exposure	Inverse variance weighted	2	0.0249917	0.0142688	0.0798623
Il18	561	X-12007 || id:561	exposure	Inverse variance weighted	2	-0.0329219	0.0273131	0.228068
Il18	562	X-12013 || id:562	exposure	Inverse variance weighted	2	-0.0400732	0.0278495	0.150173
Il18	563	Gamma-glutamylmethionine* || id:563	exposure	Inverse variance weighted	2	-0.00145123	0.0120597	0.904216
Il18	564	Gamma-glutamylthreonine* || id:564	exposure	Inverse variance weighted	2	-0.00948856	0.026358	0.718856
Il18	565	X-12029 || id:565	exposure	Inverse variance weighted	2	0.00490264	0.00470883	0.297802
Il18	566	X-12038 || id:566	exposure	Inverse variance weighted	2	0.00726419	0.00720175	0.313133
Il18	567	X-12039 || id:567	exposure	Inverse variance weighted	2	0.000562742	0.0224051	0.979962
Il18	568	X-12040 || id:568	exposure	Inverse variance weighted	2	-0.0710836	0.0473653	0.13342
Il18	569	X-12056 || id:569	exposure	Inverse variance weighted	2	0.0195549	0.031662	0.53683
Il18	57	Hip circumference || id:57	exposure	Inverse variance weighted	2	0.00930581	0.0152914	0.542813
Il18	570	X-12063 || id:570	exposure	Inverse variance weighted	2	0.0234488	0.0259823	0.366796
Il18	571	Gamma-tocopherol || id:571	exposure	Inverse variance weighted	2	0.0171297	0.0445198	0.700411
Il18	572	Gamma-glutamylphenylalanine || id:572	exposure	Inverse variance weighted	2	0.00667035	0.00498582	0.180941
Il18	573	Isobutyrylcarnitine || id:573	exposure	Inverse variance weighted	2	0.0139285	0.012103	0.249804
Il18	574	Pseudouridine || id:574	exposure	Inverse variance weighted	2	-0.00324785	0.00632418	0.607559
Il18	575	Valerate || id:575	exposure	Inverse variance weighted	2	-0.00952436	0.0150584	0.527065
Il18	576	Palmitoleate (16:1n7) || id:576	exposure	Inverse variance weighted	2	-0.0214453	0.0207733	0.30191
Il18	577	Alpha-ketoglutarate || id:577	exposure	Inverse variance weighted	2	0.00430349	0.0178694	0.809687
Il18	578	Erythronate* || id:578	exposure	Inverse variance weighted	2	-0.00140826	0.00556809	0.800333
Il18	579	Lathosterol || id:579	exposure	Inverse variance weighted	2	0.000552697	0.014553	0.969705
Il18	58	Hip circumference || id:58	exposure	Inverse variance weighted	2	0.000786314	0.0321645	0.980496
Il18	580	X-12092 || id:580	exposure	Inverse variance weighted	2	0.00766526	0.0204372	0.707613
Il18	581	X-12093 || id:581	exposure	Inverse variance weighted	2	0.00904296	0.0202406	0.655039
Il18	582	X-12094 || id:582	exposure	Inverse variance weighted	2	-0.015487	0.0115056	0.178291
Il18	583	X-12095--N1-methyl-3-pyridone-4-carboxamide || id:583	exposure	Inverse variance weighted	2	-0.0071173	0.0092891	0.443558
Il18	584	X-12100--hydroxytryptophan* || id:584	exposure	Inverse variance weighted	2	0.00159891	0.00707221	0.821137
Il18	585	X-12116 || id:585	exposure	Inverse variance weighted	2	0.0298532	0.0191123	0.118292
Il18	586	Eicosenoate (20:1n9 or 11) || id:586	exposure	Inverse variance weighted	2	-0.0251188	0.0117114	0.0319678
Il18	587	X-12188 || id:587	exposure	Inverse variance weighted	2	0.00291661	0.0331316	0.929852
Il18	588	X-12189 || id:588	exposure	Inverse variance weighted	2	0.00999972	0.0468153	0.83086
Il18	589	X-12206 || id:589	exposure	Inverse variance weighted	2	0.0114161	0.0109515	0.297218
Il18	59	Hip circumference || id:59	exposure	Inverse variance weighted	2	0.002016	0.0312753	0.948604
Il18	590	X-12212 || id:590	exposure	Inverse variance weighted	2	0.027395	0.0201458	0.173882
Il18	591	X-12216 || id:591	exposure	Inverse variance weighted	2	0.00483878	0.014553	0.739517
Il18	592	X-12217 || id:592	exposure	Inverse variance weighted	2	0.013234	0.014276	0.353923
Il18	593	X-12230 || id:593	exposure	Inverse variance weighted	2	0.00639547	0.0188553	0.734469
Il18	594	X-12231 || id:594	exposure	Inverse variance weighted	2	-0.0161043	0.0160843	0.316711
Il18	595	X-12236 || id:595	exposure	Inverse variance weighted	2	-0.0293386	0.02391	0.219806
Il18	596	X-12244--N-acetylcarnosine || id:596	exposure	Inverse variance weighted	2	-0.00137091	0.00679505	0.840111
Il18	597	X-12253 || id:597	exposure	Inverse variance weighted	2	0.0168779	0.0189853	0.374005
Il18	598	X-12261 || id:598	exposure	Inverse variance weighted	2	-0.0538689	0.0427477	0.207612
Il18	599	X-12329 || id:599	exposure	Inverse variance weighted	2	0.0450501	0.0436189	0.301692
Il18	6	Coronary heart disease || id:6	exposure	Wald ratio	1	0.0696629	0.0846442	0.410503
Il18	60	Waist circumference || id:60	exposure	Inverse variance weighted	2	0.0103371	0.0114632	0.367183
Il18	600	X-10346 || id:600	exposure	Inverse variance weighted	2	-0.026815	0.073083	0.713684
Il18	601	ADpSGEGDFXAEGGGVR* || id:601	exposure	Inverse variance weighted	2	-0.00657004	0.0183083	0.719703
Il18	602	1-eicosatrienoylglycerophosphocholine* || id:602	exposure	Inverse variance weighted	2	0.00378519	0.00984325	0.700573
Il18	603	1-docosahexaenoylglycerophosphocholine* || id:603	exposure	Inverse variance weighted	2	0.00647014	0.0199098	0.745202
Il18	604	X-12405 || id:604	exposure	Inverse variance weighted	2	-0.00782144	0.0124814	0.53089
Il18	605	X-12407 || id:605	exposure	Inverse variance weighted	2	0.000490049	0.0248589	0.984272
Il18	606	X-12428 || id:606	exposure	Inverse variance weighted	2	0.033452	0.0245255	0.172577
Il18	607	1-eicosadienoylglycerophosphocholine* || id:607	exposure	Inverse variance weighted	2	-0.00371018	0.0115056	0.747099
Il18	608	X-12435 || id:608	exposure	Inverse variance weighted	2	-0.167523	0.0953818	0.0790306
Il18	609	X-12441--12-hydroxyeicosatetraenoate (12-HETE) || id:609	exposure	Inverse variance weighted	2	0.0101879	0.0335542	0.761414
Il18	61	Waist circumference || id:61	exposure	Inverse variance weighted	2	0.00985116	0.0114632	0.390136
Il18	610	X-12442--5,8-tetradecadienoate || id:610	exposure	Inverse variance weighted	2	-0.00831399	0.0131679	0.527789
Il18	611	X-12443 || id:611	exposure	Inverse variance weighted	2	-0.0236767	0.0248589	0.340872
Il18	612	X-12450 || id:612	exposure	Inverse variance weighted	2	0.00164572	0.0108618	0.879569
Il18	613	X-12456 || id:613	exposure	Inverse variance weighted	2	0.0192024	0.023239	0.408635
Il18	614	X-12465 || id:614	exposure	Inverse variance weighted	2	-0.0145641	0.013999	0.298167
Il18	615	Octanoylcarnitine || id:615	exposure	Inverse variance weighted	2	-0.0167747	0.0123685	0.175021
Il18	616	Alpha-hydroxyisovalerate || id:616	exposure	Inverse variance weighted	2	0.0174858	0.0192986	0.364902
Il18	617	N-acetylthreonine || id:617	exposure	Inverse variance weighted	2	0.00615016	0.00720175	0.393115
Il18	618	Decanoylcarnitine || id:618	exposure	Inverse variance weighted	2	-0.014024	0.0206827	0.497737
Il18	619	1-palmitoylglycerophosphocholine || id:619	exposure	Inverse variance weighted	2	0.00508677	0.00498582	0.307611
Il18	62	Waist circumference || id:62	exposure	Inverse variance weighted	2	-0.00102068	0.0148284	0.945123
Il18	620	1-heptadecanoylglycerophosphocholine || id:620	exposure	Inverse variance weighted	2	0.00868052	0.0325687	0.789832
Il18	621	1-oleoylglycerophosphocholine || id:621	exposure	Inverse variance weighted	2	0.0023959	0.00901201	0.79035
Il18	622	1-stearoylglycerophosphocholine || id:622	exposure	Inverse variance weighted	2	0.00210705	0.0118747	0.859162
Il18	623	5-dodecenoate (12:1n7) || id:623	exposure	Inverse variance weighted	2	-0.0168989	0.0130166	0.1942
Il18	624	Stearidonate (18:4n3) || id:624	exposure	Inverse variance weighted	2	0.00604034	0.0115056	0.59959
Il18	625	10-heptadecenoate (17:1n7) || id:625	exposure	Inverse variance weighted	2	-0.0168445	0.0106745	0.114561
Il18	626	10-nonadecenoate (19:1n9) || id:626	exposure	Inverse variance weighted	2	-0.0168273	0.0121627	0.166507
Il18	627	Epiandrosterone sulfate || id:627	exposure	Inverse variance weighted	2	0.0100531	0.018024	0.577008
Il18	628	Linolenate [alpha or gamma; (18:3n3 or 6)] || id:628	exposure	Inverse variance weighted	2	-0.00693705	0.0104307	0.506011
Il18	629	X-12510--2-aminooctanoic acid || id:629	exposure	Inverse variance weighted	2	-0.00709569	0.0120597	0.556277
Il18	63	Waist circumference || id:63	exposure	Inverse variance weighted	2	-0.00219485	0.0148284	0.88233
Il18	630	X-12524 || id:630	exposure	Inverse variance weighted	2	-0.00275745	0.00470883	0.558151
Il18	631	Bilirubin (E,Z or Z,E)* || id:631	exposure	Inverse variance weighted	2	-0.0199749	0.0331309	0.54657
Il18	632	X-12544 || id:632	exposure	Inverse variance weighted	2	-0.00798462	0.0182814	0.662283
Il18	633	X-12556 || id:633	exposure	Inverse variance weighted	2	0.0104737	0.0087321	0.230352
Il18	634	1-arachidonoylglycerophosphoinositol* || id:634	exposure	Inverse variance weighted	2	-0.00100842	0.00901201	0.910905
Il18	635	X-12627 || id:635	exposure	Inverse variance weighted	2	0.00398396	0.0127602	0.754875
Il18	636	X-12644 || id:636	exposure	Inverse variance weighted	2	-0.0092251	0.0092891	0.320656
Il18	637	X-12645 || id:637	exposure	Inverse variance weighted	2	-0.018449	0.0126138	0.143576
Il18	638	Asparagine || id:638	exposure	Inverse variance weighted	2	0.00413979	0.00679505	0.542368
Il18	639	X-12680 || id:639	exposure	Inverse variance weighted	2	0.00149232	0.0131679	0.909768
Il18	64	Waist circumference || id:64	exposure	Inverse variance weighted	2	0.021909	0.0163918	0.181358
Il18	640	X-12696 || id:640	exposure	Inverse variance weighted	2	0.00295079	0.0122957	0.810342
Il18	641	X-12704 || id:641	exposure	Inverse variance weighted	2	-0.0229259	0.0260587	0.378979
Il18	642	X-12712 || id:642	exposure	Inverse variance weighted	2	0.0161121	0.0433613	0.710207
Il18	643	X-12717 || id:643	exposure	Inverse variance weighted	2	0.0100832	0.07248	0.889358
Il18	644	X-12719 || id:644	exposure	Inverse variance weighted	2	0.0450145	0.0642752	0.483715
Il18	645	X-12726 || id:645	exposure	Inverse variance weighted	2	-0.0177232	0.00830971	0.0329391
Il18	646	X-12728 || id:646	exposure	Inverse variance weighted	2	-0.0309732	0.0865846	0.720552
Il18	647	X-12729 || id:647	exposure	Inverse variance weighted	2	0.0274366	0.050492	0.586864
Il18	648	X-12734 || id:648	exposure	Inverse variance weighted	2	0.0304886	0.0252516	0.22728
Il18	649	X-12740 || id:649	exposure	Inverse variance weighted	2	0.0372655	0.0285787	0.192247
Il18	65	Waist circumference || id:65	exposure	Inverse variance weighted	2	0.0233851	0.0163918	0.153684
Il18	650	X-12749 || id:650	exposure	Inverse variance weighted	2	-0.000409252	0.00679505	0.951974
Il18	651	Stachydrine || id:651	exposure	Inverse variance weighted	2	0.0138723	0.0402042	0.730059
Il18	652	Isovalerylcarnitine || id:652	exposure	Inverse variance weighted	2	-0.00121803	0.00956618	0.898682
Il18	653	Stearoylcarnitine || id:653	exposure	Inverse variance weighted	2	-0.0069969	0.0142643	0.623767
Il18	654	1-stearoylglycerophosphoethanolamine || id:654	exposure	Inverse variance weighted	2	-0.00214206	0.0113725	0.850599
Il18	655	1-linoleoylglycerophosphocholine || id:655	exposure	Inverse variance weighted	2	0.00280578	0.0137895	0.838766
Il18	656	Bradykinin, des-arg(9) || id:656	exposure	Inverse variance weighted	2	0.0129857	0.0313781	0.678987
Il18	657	X-12771 || id:657	exposure	Inverse variance weighted	2	0.0113763	0.0211389	0.59046
Il18	658	X-12776 || id:658	exposure	Inverse variance weighted	2	-0.00128665	0.00332388	0.698687
Il18	659	Gamma-glutamylisoleucine* || id:659	exposure	Inverse variance weighted	2	-0.00217281	0.0204944	0.915567
Il18	66	Waist circumference || id:66	exposure	Inverse variance weighted	2	0.00643051	0.0113758	0.571882
Il18	660	X-12786 || id:660	exposure	Inverse variance weighted	2	0.000889818	0.0167268	0.957575
Il18	661	X-12798 || id:661	exposure	Inverse variance weighted	2	-0.00608524	0.0211058	0.773101
Il18	662	X-12816 || id:662	exposure	Inverse variance weighted	2	0.0138013	0.0248985	0.579372
Il18	663	X-12830 || id:663	exposure	Inverse variance weighted	2	0.0144123	0.0273771	0.598585
Il18	664	X-12833 || id:664	exposure	Inverse variance weighted	2	-0.0411108	0.139941	0.768931
Il18	665	X-12844 || id:665	exposure	Inverse variance weighted	2	-0.00448591	0.0127724	0.725423
Il18	666	X-12847 || id:666	exposure	Inverse variance weighted	2	0.013707	0.0197655	0.488009
Il18	667	X-12850 || id:667	exposure	Inverse variance weighted	2	-0.00717138	0.0171927	0.676593
Il18	668	Laurylcarnitine || id:668	exposure	Inverse variance weighted	2	-0.0187347	0.0265958	0.481171
Il18	669	X-12851 || id:669	exposure	Inverse variance weighted	2	-0.0113734	0.0296601	0.701381
Il18	67	Waist circumference || id:67	exposure	Inverse variance weighted	2	0.00714835	0.0113758	0.529752
Il18	670	X-12855 || id:670	exposure	Inverse variance weighted	2	-0.011985	0.0172933	0.48828
Il18	671	X-12990--docosapentaenoic acid (n6-DPA) || id:671	exposure	Inverse variance weighted	2	-0.000486181	0.0161892	0.976042
Il18	672	Isovalerate || id:672	exposure	Inverse variance weighted	2	0.00477301	0.00943152	0.612807
Il18	673	X-13069 || id:673	exposure	Inverse variance weighted	2	-0.0121012	0.0259295	0.640717
Il18	674	X-13183--stearamide || id:674	exposure	Inverse variance weighted	2	0.00274431	0.0188553	0.88428
Il18	675	X-13215 || id:675	exposure	Inverse variance weighted	2	-0.00261474	0.0111034	0.813829
Il18	676	7-methylguanine || id:676	exposure	Inverse variance weighted	2	0.00291398	0.00976823	0.765465
Il18	677	Phenylacetylglutamine || id:677	exposure	Inverse variance weighted	2	-0.0187955	0.0149841	0.209711
Il18	678	Pro-hydroxy-pro || id:678	exposure	Inverse variance weighted	2	-0.00570374	0.0116525	0.624498
Il18	679	N2,N2-dimethylguanosine || id:679	exposure	Inverse variance weighted	2	0.0108479	0.00747874	0.146918
Il18	68	Waist circumference || id:68	exposure	Inverse variance weighted	2	-0.0028165	0.0147332	0.848395
Il18	680	Cysteine-glutathione disulfide || id:680	exposure	Inverse variance weighted	2	0.00323855	0.0188553	0.863628
Il18	681	Oleoylcarnitine || id:681	exposure	Inverse variance weighted	2	-0.0243459	0.0156687	0.120234
Il18	682	1-arachidonoylglycerophosphoethanolamine* || id:682	exposure	Inverse variance weighted	2	-0.00537639	0.00901201	0.550788
Il18	683	X-13429 || id:683	exposure	Inverse variance weighted	2	-0.00405729	0.0239387	0.865414
Il18	684	X-13431--nonanoylcarnitine* || id:684	exposure	Inverse variance weighted	2	0.00350538	0.013999	0.802276
Il18	685	X-13435 || id:685	exposure	Inverse variance weighted	2	-0.00479493	0.00956618	0.616204
Il18	686	X-13477 || id:686	exposure	Inverse variance weighted	2	-0.00435374	0.0229727	0.849687
Il18	687	2-palmitoylglycerophosphocholine* || id:687	exposure	Inverse variance weighted	2	0.00142936	0.00954058	0.880907
Il18	688	2-oleoylglycerophosphocholine* || id:688	exposure	Inverse variance weighted	2	0.00213147	0.0092891	0.818512
Il18	689	2-stearoylglycerophosphocholine* || id:689	exposure	Inverse variance weighted	2	0.00587218	0.0113725	0.605612
Il18	69	Waist circumference || id:69	exposure	Inverse variance weighted	2	-0.00235284	0.0147332	0.87312
Il18	690	2-linoleoylglycerophosphocholine* || id:690	exposure	Inverse variance weighted	2	0.00241518	0.0149988	0.872074
Il18	691	X-13496 || id:691	exposure	Inverse variance weighted	2	0.00508217	0.00799613	0.525051
Il18	692	1-palmitoylglycerophosphoinositol* || id:692	exposure	Inverse variance weighted	2	0.00476527	0.0117827	0.685896
Il18	693	X-13548 || id:693	exposure	Inverse variance weighted	2	0.00180077	0.00796321	0.821095
Il18	694	X-13549 || id:694	exposure	Inverse variance weighted	2	0.00574276	0.00713299	0.420763
Il18	695	X-13553 || id:695	exposure	Inverse variance weighted	2	-0.0031268	0.0266466	0.906588
Il18	696	X-13619 || id:696	exposure	Inverse variance weighted	2	0.00904128	0.00457708	0.0482297
Il18	697	2-methylbutyroylcarnitine || id:697	exposure	Inverse variance weighted	2	0.00569443	0.0126732	0.653195
Il18	698	Hydroxyisovaleroyl carnitine || id:698	exposure	Inverse variance weighted	2	0.00347234	0.0109103	0.750286
Il18	699	Glutaroyl carnitine || id:699	exposure	Inverse variance weighted	2	0.00793134	0.00944073	0.400841
Il18	7	Coronary heart disease || id:7	exposure	MR Egger	3	-0.449209	0.452422	0.502268
Il18	7	Coronary heart disease || id:7	exposure	Weighted median	3	-0.0170118	0.030118	0.572182
Il18	7	Coronary heart disease || id:7	exposure	Inverse variance weighted	3	-0.0251148	0.0289434	0.385547
Il18	7	Coronary heart disease || id:7	exposure	Simple mode	3	-0.0168704	0.038691	0.705368
Il18	7	Coronary heart disease || id:7	exposure	Weighted mode	3	-0.0164676	0.0331053	0.668191
Il18	70	Waist circumference || id:70	exposure	Inverse variance weighted	2	0.0223162	0.0165525	0.177591
Il18	700	X-13658 || id:700	exposure	Inverse variance weighted	2	0.0216003	0.0316161	0.494478
Il18	701	X-13671 || id:701	exposure	Inverse variance weighted	2	-0.00667339	0.00845782	0.4301
Il18	702	2-tetradecenoyl carnitine || id:702	exposure	Inverse variance weighted	2	-0.0231406	0.0137219	0.0917193
Il18	703	4-hydroxyhippurate || id:703	exposure	Inverse variance weighted	2	-0.0333886	0.0246521	0.175612
Il18	704	X-13741 || id:704	exposure	Inverse variance weighted	2	0.00151257	0.0268053	0.955001
Il18	705	1-myristoylglycerophosphocholine || id:705	exposure	Inverse variance weighted	2	0.0130057	0.0109103	0.233237
Il18	706	1-oleoylglycerophosphoethanolamine || id:706	exposure	Inverse variance weighted	2	0.0124338	0.0108117	0.250131
Il18	707	1-palmitoylglycerophosphoethanolamine || id:707	exposure	Inverse variance weighted	2	0.00594819	0.00901201	0.509235
Il18	708	3-(3-hydroxyphenyl)propionate || id:708	exposure	Inverse variance weighted	2	-0.0549742	0.0335542	0.101344
Il18	709	Tetradecanedioate || id:709	exposure	Inverse variance weighted	2	-0.0130484	0.0149575	0.383009
Il18	71	Waist circumference || id:71	exposure	Inverse variance weighted	2	0.022818	0.0165525	0.168042
Il18	710	2-hydroxypalmitate || id:710	exposure	Inverse variance weighted	2	0.00095071	0.00707221	0.893063
Il18	711	Hexadecanedioate || id:711	exposure	Inverse variance weighted	2	0.0036595	0.014276	0.797689
Il18	712	Dihomo-linolenate (20:3n3 or n6) || id:712	exposure	Inverse variance weighted	2	-0.0122382	0.00720175	0.0892561
Il18	713	X-13859 || id:713	exposure	Inverse variance weighted	2	0.0022971	0.00951986	0.809326
Il18	714	Threitol || id:714	exposure	Inverse variance weighted	2	0.00218599	0.0110903	0.843742
Il18	715	X-14056 || id:715	exposure	Inverse variance weighted	2	0.0132796	0.0107661	0.217402
Il18	716	X-14057 || id:716	exposure	Inverse variance weighted	2	0.0192602	0.0354528	0.586948
Il18	717	X-14086 || id:717	exposure	Inverse variance weighted	2	0.0237592	0.0167816	0.156836
Il18	718	P-cresol sulfate || id:718	exposure	Inverse variance weighted	2	-0.023686	0.0198388	0.232508
Il18	719	X-14189--leucylalanine || id:719	exposure	Inverse variance weighted	2	0.0240985	0.0189853	0.204325
Il18	72	Waist-to-hip ratio || id:72	exposure	Inverse variance weighted	2	0.0069493	0.0113758	0.541275
Il18	720	X-14205--alpha-glutamyltyrosine || id:720	exposure	Inverse variance weighted	2	-0.0286094	0.0315774	0.364932
Il18	721	X-14208--phenylalanylserine || id:721	exposure	Inverse variance weighted	2	-0.0412893	0.0195394	0.0345893
Il18	722	X-14304--leucylalanine || id:722	exposure	Inverse variance weighted	2	0.0352574	0.0198308	0.0754184
Il18	723	X-14374 || id:723	exposure	Inverse variance weighted	2	0.00746861	0.0103614	0.471026
Il18	724	X-14450--phenylalanylleucine || id:724	exposure	Inverse variance weighted	2	-0.0197533	0.02809	0.481924
Il18	725	X-14473 || id:725	exposure	Inverse variance weighted	2	-0.00250417	0.017548	0.886524
Il18	726	X-14541 || id:726	exposure	Inverse variance weighted	2	-0.00991115	0.0216052	0.646422
Il18	727	X-14588 || id:727	exposure	Inverse variance weighted	2	-0.00248328	0.00318939	0.436212
Il18	728	X-14625 || id:728	exposure	Inverse variance weighted	2	0.00196676	0.0062407	0.752648
Il18	729	X-14626 || id:729	exposure	Inverse variance weighted	2	0.00761185	0.0103974	0.464112
Il18	73	Waist-to-hip ratio || id:73	exposure	Inverse variance weighted	2	0.00742786	0.0113758	0.513785
Il18	730	X-14632 || id:730	exposure	Inverse variance weighted	2	-0.000718707	0.019858	0.971129
Il18	731	X-14658 || id:731	exposure	Inverse variance weighted	2	0.00215998	0.0205177	0.916159
Il18	732	X-14662 || id:732	exposure	Inverse variance weighted	2	-0.0146866	0.021903	0.502522
Il18	733	X-14745 || id:733	exposure	Inverse variance weighted	2	-0.00118691	0.0120597	0.921599
Il18	734	Gamma-glutamylglutamate || id:734	exposure	Inverse variance weighted	2	0.0210447	0.030211	0.48606
Il18	735	Octadecanedioate || id:735	exposure	Inverse variance weighted	2	0.00519136	0.0117827	0.659508
Il18	736	Leucylleucine || id:736	exposure	Inverse variance weighted	2	-0.0125012	0.0141444	0.376792
Il18	737	7-alpha-hydroxy-3-oxo-4-cholestenoate (7-Hoca) || id:737	exposure	Inverse variance weighted	2	-0.000253101	0.0072508	0.972154
Il18	738	N-Butyl Oleate || id:738	exposure	Inverse variance weighted	2	-0.00231062	0.00970886	0.811888
Il18	739	Dimethylarginine (SDMA + ADMA) || id:739	exposure	Inverse variance weighted	2	-0.00294849	0.00485443	0.543597
Il18	74	Waist-to-hip ratio || id:74	exposure	Inverse variance weighted	2	-0.00461717	0.0195028	0.812855
Il18	740	Taurolithocholate 3-sulfate || id:740	exposure	Inverse variance weighted	2	0.0140535	0.0336894	0.676569
Il18	741	X-14977--vanillin || id:741	exposure	Inverse variance weighted	2	0.0304525	0.0144216	0.034721
Il18	742	Succinylcarnitine || id:742	exposure	Inverse variance weighted	2	-0.000934493	0.00720175	0.896757
Il18	743	Tryptophan betaine || id:743	exposure	Inverse variance weighted	2	-0.0199008	0.0269581	0.460386
Il18	744	Cyclo(leu-pro) || id:744	exposure	Inverse variance weighted	2	-0.000645127	0.0188553	0.972706
Il18	745	Chiro-inositol || id:745	exposure	Inverse variance weighted	2	0.0255791	0.0551006	0.642487
Il18	746	5alpha-androstan-3beta,17beta-diol disulfate || id:746	exposure	Inverse variance weighted	2	0.009902	0.020108	0.622408
Il18	747	4-androsten-3beta,17beta-diol disulfate 1* || id:747	exposure	Inverse variance weighted	2	0.00948823	0.0204657	0.642923
Il18	748	4-androsten-3beta,17beta-diol disulfate 2* || id:748	exposure	Inverse variance weighted	2	0.0031946	0.0131679	0.808311
Il18	749	2-hydroxyglutarate || id:749	exposure	Inverse variance weighted	2	0.0195657	0.0132965	0.141158
Il18	75	Waist-to-hip ratio || id:75	exposure	Inverse variance weighted	2	-0.00499231	0.0194147	0.79707
Il18	750	Ergothioneine || id:750	exposure	Inverse variance weighted	2	0.024738	0.0235653	0.293827
Il18	751	Palmitoyl sphingomyelin || id:751	exposure	Inverse variance weighted	2	0.00630517	0.00676954	0.351645
Il18	752	Phenylalanylphenylalanine || id:752	exposure	Inverse variance weighted	2	-0.0108736	0.0120597	0.367247
Il18	753	Cis-4-decenoyl carnitine || id:753	exposure	Inverse variance weighted	2	-0.0201236	0.0120597	0.0951838
Il18	754	15-methylpalmitate (isobar with 2-methylpalmitate) || id:754	exposure	Inverse variance weighted	2	-0.00158316	0.00818072	0.846549
Il18	755	Years of schooling || id:755	exposure	Inverse variance weighted	2	0.0118942	0.0133719	0.373739
Il18	756	2hr glucose || id:756	exposure	Inverse variance weighted	2	-0.116934	0.0735983	0.112102
Il18	757	Fasting glucose || id:757	exposure	Inverse variance weighted	2	-0.00822797	0.0113725	0.469376
Il18	758	HbA1C || id:758	exposure	Inverse variance weighted	2	-0.0168719	0.0104013	0.104784
Il18	759	AUCins/AUCglu || id:759	exposure	Inverse variance weighted	2	-0.0494879	0.0693421	0.475426
Il18	76	Waist-to-hip ratio || id:76	exposure	Inverse variance weighted	2	0.0217009	0.0217138	0.317597
Il18	760	AUCins || id:760	exposure	Inverse variance weighted	2	-0.092494	0.0693421	0.182243
Il18	761	Corrected insulin response || id:761	exposure	Inverse variance weighted	2	-0.0146311	0.0637878	0.81858
Il18	762	Corrected insulin response || id:762	exposure	Inverse variance weighted	2	0.00118867	0.0665652	0.985753
Il18	763	Insulin disposition index || id:763	exposure	Inverse variance weighted	2	0.0213109	0.0637878	0.738312
Il18	764	Incremental insulin at 30 minutes || id:764	exposure	Inverse variance weighted	2	-0.0689585	0.0665652	0.300224
Il18	765	Insulin at 30 minutes || id:765	exposure	Inverse variance weighted	2	-0.034581	0.0665652	0.603409
Il18	766	Insulin at 30 minutes || id:766	exposure	Inverse variance weighted	2	-0.0360668	0.0665652	0.587938
Il18	767	Insulin sensitivity index || id:767	exposure	Inverse variance weighted	2	0.0644068	0.0702635	0.359328
Il18	768	Fasting insulin || id:768	exposure	Inverse variance weighted	2	-0.00293761	0.011927	0.80545
Il18	769	Fasting proinsulin || id:769	exposure	Inverse variance weighted	2	0.00671211	0.0217758	0.757902
Il18	77	Waist-to-hip ratio || id:77	exposure	Inverse variance weighted	2	0.0217009	0.0217138	0.317597
Il18	770	HOMA-B || id:770	exposure	Inverse variance weighted	2	-0.00257037	0.0102635	0.802248
Il18	771	HOMA-IR || id:771	exposure	Inverse variance weighted	2	-0.0105652	0.0124814	0.397289
Il18	772	Fasting glucose || id:772	exposure	Inverse variance weighted	2	0.000110482	0.00234774	0.962466
Il18	773	Fasting glucose || id:773	exposure	Inverse variance weighted	2	-0.0064536	0.00990173	0.514553
Il18	774	Fasting insulin || id:774	exposure	Inverse variance weighted	2	-0.000967411	0.0020766	0.641313
Il18	775	Fasting insulin || id:775	exposure	Inverse variance weighted	2	-0.0032377	0.00984325	0.742212
Il18	776	2hr glucose || id:776	exposure	Wald ratio	1	-0.0561798	0.0486891	0.248563
Il18	777	Fasting glucose || id:777	exposure	Wald ratio	1	-0.0082397	0.00898876	0.359317
Il18	778	Fasting insulin || id:778	exposure	Wald ratio	1	0.00411985	0.00861423	0.632465
Il18	779	Fasting insulin || id:779	exposure	Wald ratio	1	0.00599251	0.0104869	0.567709
Il18	78	Waist-to-hip ratio || id:78	exposure	Inverse variance weighted	2	0.00798184	0.0116562	0.493489
Il18	784	Melanoma || id:784	exposure	Wald ratio	1	0.244915	0.234494	0.296283
Il18	785	Body mass index || id:785	exposure	Inverse variance weighted	2	0.0127471	0.0138953	0.358948
Il18	786	Urate || id:786	exposure	Inverse variance weighted	2	-0.00404059	0.00547845	0.460792
Il18	787	Urate || id:787	exposure	Inverse variance weighted	2	-0.00496968	0.00901447	0.581428
Il18	788	Urate || id:788	exposure	Inverse variance weighted	2	-0.00465074	0.0066217	0.482462
Il18	789	Urate || id:789	exposure	Inverse variance weighted	2	0.0020927	0.0663421	0.974836
Il18	79	Waist-to-hip ratio || id:79	exposure	Inverse variance weighted	2	0.00822034	0.0116562	0.480666
Il18	790	Urate || id:790	exposure	Inverse variance weighted	2	-0.0587119	0.0592646	0.321845
Il18	791	Urate || id:791	exposure	Inverse variance weighted	2	0.00316799	0.110238	0.977074
Il18	792	Urate || id:792	exposure	Inverse variance weighted	2	-0.0289554	0.0464903	0.533399
Il18	793	Urate || id:793	exposure	Inverse variance weighted	2	0.0184487	0.0698186	0.791597
Il18	794	Urate || id:794	exposure	Inverse variance weighted	2	-0.0843892	0.0660125	0.201115
Il18	795	Urate || id:795	exposure	Inverse variance weighted	2	0.0500791	0.0554451	0.366409
Il18	796	Urate || id:796	exposure	Inverse variance weighted	2	0.0224231	0.0444244	0.613736
Il18	797	Urate || id:797	exposure	Inverse variance weighted	2	0.0890255	0.0702685	0.205179
Il18	798	Myocardial infarction || id:798	exposure	MR Egger	3	-0.482799	0.657435	0.596751
Il18	798	Myocardial infarction || id:798	exposure	Weighted median	3	-0.0129449	0.0341932	0.704999
Il18	798	Myocardial infarction || id:798	exposure	Inverse variance weighted	3	-0.0248239	0.0366092	0.497722
Il18	798	Myocardial infarction || id:798	exposure	Simple mode	3	-0.010503	0.0362689	0.799394
Il18	798	Myocardial infarction || id:798	exposure	Weighted mode	3	-0.0118569	0.0332842	0.755737
Il18	8	Coronary heart disease || id:8	exposure	Inverse variance weighted	2	0.0138307	0.0433993	0.749965
Il18	80	Waist-to-hip ratio || id:80	exposure	Inverse variance weighted	2	-0.00523457	0.0285595	0.854573
Il18	800	Bipolar disorder || id:800	exposure	Wald ratio	1	0.123745	0.0958801	0.196836
Il18	801	Bipolar disorder || id:801	exposure	Inverse variance weighted	2	0.0712549	0.0726353	0.326595
Il18	802	Autism || id:802	exposure	Inverse variance weighted	2	-0.0901144	0.0876762	0.30404
Il18	803	PGC cross-disorder traits || id:803	exposure	Inverse variance weighted	2	-0.0134857	0.0368836	0.714642
Il18	805	Major depressive disorder || id:805	exposure	Inverse variance weighted	2	-0.072865	0.0656029	0.266698
Il18	806	Autism || id:806	exposure	MR Egger	3	-1.08413	1.185	0.52828
Il18	806	Autism || id:806	exposure	Weighted median	3	0.0316471	0.0969495	0.7441
Il18	806	Autism || id:806	exposure	Inverse variance weighted	3	0.0467721	0.080969	0.563498
Il18	806	Autism || id:806	exposure	Simple mode	3	0.00532754	0.150551	0.974985
Il18	806	Autism || id:806	exposure	Weighted mode	3	-0.053837	0.134536	0.727729
Il18	808	Bipolar disorder || id:808	exposure	Wald ratio	1	-0.00374345	0.0263435	0.887
Il18	81	Waist-to-hip ratio || id:81	exposure	Inverse variance weighted	2	-0.00469124	0.0286761	0.870051
Il18	810	Schizophrenia || id:810	exposure	Wald ratio	1	0	0.174197	1
Il18	812	Parkinson's disease || id:812	exposure	Wald ratio	1	0.0815037	0.175665	0.642668
Il18	813	Alcohol dependence || id:813	exposure	Inverse variance weighted	2	-0.218844	0.163965	0.181974
Il18	814	Ischaemic stroke || id:814	exposure	Inverse variance weighted	2	-0.75317	2.07661	0.716835
Il18	815	Systemic lupus erythematosus || id:815	exposure	Wald ratio	1	-0.600812	0.199007	0.00253574
Il18	816	Neuroblastoma || id:816	exposure	Wald ratio	1	-0.221767	0.187618	0.2372
Il18	817	Alcohol dependence || id:817	exposure	Inverse variance weighted	2	-0.047566	0.409125	0.907444
Il18	818	Parkinson's disease || id:818	exposure	Wald ratio	1	0.00875075	0.03861	0.8207
Il18	819	Inflammatory bowel disease || id:819	exposure	Wald ratio	1	-0.00399075	0.00856048	0.641085
Il18	82	Waist-to-hip ratio || id:82	exposure	Inverse variance weighted	2	0.0291823	0.0169557	0.0852336
Il18	821	Multiple sclerosis || id:821	exposure	Wald ratio	1	0.429835	0.28766	0.135111
Il18	822	Pancreatic cancer || id:822	exposure	Wald ratio	1	0.338436	0.20864	0.104781
Il18	83	Waist-to-hip ratio || id:83	exposure	Inverse variance weighted	2	0.0291823	0.0169557	0.0852336
Il18	831	Rheumatoid arthritis || id:831	exposure	Inverse variance weighted	2	0.148015	0.107203	0.16737
Il18	832	Rheumatoid arthritis || id:832	exposure	Inverse variance weighted	2	0.00789672	0.0575338	0.89083
Il18	833	Rheumatoid arthritis || id:833	exposure	Inverse variance weighted	2	0.0575755	0.0536532	0.283224
Il18	834	Rheumatoid arthritis || id:834	exposure	Wald ratio	1	-0.0814923	0.11277	0.4699
Il18	835	Body mass index || id:835	exposure	Inverse variance weighted	2	0.0105893	0.0104445	0.310649
Il18	836	College completion || id:836	exposure	Inverse variance weighted	2	0.051838	0.0291154	0.0750053
Il18	837	Years of schooling || id:837	exposure	Inverse variance weighted	2	0.00950605	0.0110796	0.390905
Il18	838	Acetoacetate || id:838	exposure	MR Egger	3	0.22444	0.383177	0.662678
Il18	838	Acetoacetate || id:838	exposure	Weighted median	3	-0.00611683	0.0334727	0.855001
Il18	838	Acetoacetate || id:838	exposure	Inverse variance weighted	3	-0.00435479	0.0298704	0.884088
Il18	838	Acetoacetate || id:838	exposure	Simple mode	3	-0.00171157	0.0413674	0.970756
Il18	838	Acetoacetate || id:838	exposure	Weighted mode	3	-0.00864069	0.0381645	0.841919
Il18	839	Acetate || id:839	exposure	MR Egger	3	0.244841	0.361577	0.621069
Il18	839	Acetate || id:839	exposure	Weighted median	3	-0.015983	0.0302181	0.59686
Il18	839	Acetate || id:839	exposure	Inverse variance weighted	3	-0.00844555	0.027143	0.755686
Il18	839	Acetate || id:839	exposure	Simple mode	3	-0.0164354	0.0362779	0.694922
Il18	839	Acetate || id:839	exposure	Weighted mode	3	-0.0164354	0.0334192	0.671542
Il18	840	Alanine || id:840	exposure	MR Egger	3	-0.536941	0.666069	0.568072
Il18	840	Alanine || id:840	exposure	Weighted median	3	-0.00791633	0.0396669	0.841817
Il18	840	Alanine || id:840	exposure	Inverse variance weighted	3	-0.00315434	0.0453778	0.944581
Il18	840	Alanine || id:840	exposure	Simple mode	3	-0.020192	0.0758986	0.815125
Il18	840	Alanine || id:840	exposure	Weighted mode	3	-0.0565713	0.0794264	0.550191
Il18	841	Albumin || id:841	exposure	MR Egger	3	-0.268571	0.486187	0.678707
Il18	841	Albumin || id:841	exposure	Weighted median	3	0.0216344	0.0372913	0.561815
Il18	841	Albumin || id:841	exposure	Inverse variance weighted	3	0.010413	0.0309253	0.736333
Il18	841	Albumin || id:841	exposure	Simple mode	3	0.0307548	0.0569668	0.643356
Il18	841	Albumin || id:841	exposure	Weighted mode	3	0.0441923	0.0560951	0.513349
Il18	842	Apolipoprotein A-I || id:842	exposure	MR Egger	3	-0.0773417	0.388854	0.87501
Il18	842	Apolipoprotein A-I || id:842	exposure	Weighted median	3	-0.013306	0.0325667	0.68285
Il18	842	Apolipoprotein A-I || id:842	exposure	Inverse variance weighted	3	-0.0123195	0.0298611	0.679929
Il18	842	Apolipoprotein A-I || id:842	exposure	Simple mode	3	-0.0176387	0.0387595	0.693679
Il18	842	Apolipoprotein A-I || id:842	exposure	Weighted mode	3	-0.0175863	0.037098	0.682176
Il18	843	Apolipoprotein B || id:843	exposure	MR Egger	3	-0.486821	0.450953	0.475663
Il18	843	Apolipoprotein B || id:843	exposure	Weighted median	3	0.046523	0.032132	0.147654
Il18	843	Apolipoprotein B || id:843	exposure	Inverse variance weighted	3	0.0284217	0.0370655	0.443202
Il18	843	Apolipoprotein B || id:843	exposure	Simple mode	3	0.0477707	0.0376301	0.331998
Il18	843	Apolipoprotein B || id:843	exposure	Weighted mode	3	0.0477707	0.0339304	0.294476
Il18	844	Ratio of bisallylic groups to double bonds || id:844	exposure	MR Egger	3	-0.000665963	0.457758	0.999074
Il18	844	Ratio of bisallylic groups to double bonds || id:844	exposure	Weighted median	3	-0.0191108	0.0383277	0.61805
Il18	844	Ratio of bisallylic groups to double bonds || id:844	exposure	Inverse variance weighted	3	-0.018755	0.0356019	0.598334
Il18	844	Ratio of bisallylic groups to double bonds || id:844	exposure	Simple mode	3	-0.0128098	0.0452047	0.803531
Il18	844	Ratio of bisallylic groups to double bonds || id:844	exposure	Weighted mode	3	-0.0197239	0.0454542	0.706664
Il18	845	Ratio of bisallylic groups to total fatty acids || id:845	exposure	MR Egger	3	0.391154	0.464198	0.554234
Il18	845	Ratio of bisallylic groups to total fatty acids || id:845	exposure	Weighted median	3	-0.0464124	0.0399131	0.244896
Il18	845	Ratio of bisallylic groups to total fatty acids || id:845	exposure	Inverse variance weighted	3	-0.0375254	0.0360779	0.298283
Il18	845	Ratio of bisallylic groups to total fatty acids || id:845	exposure	Simple mode	3	-0.050174	0.0496728	0.418785
Il18	845	Ratio of bisallylic groups to total fatty acids || id:845	exposure	Weighted mode	3	-0.050174	0.0438705	0.371186
Il18	846	3-hydroxybutyrate || id:846	exposure	MR Egger	3	0.01224	0.365017	0.97866
Il18	846	3-hydroxybutyrate || id:846	exposure	Weighted median	3	0.0237834	0.0317244	0.453443
Il18	846	3-hydroxybutyrate || id:846	exposure	Inverse variance weighted	3	0.0234112	0.0273321	0.391695
Il18	846	3-hydroxybutyrate || id:846	exposure	Simple mode	3	0.0353887	0.0350204	0.418624
Il18	846	3-hydroxybutyrate || id:846	exposure	Weighted mode	3	0.0298059	0.0352224	0.486533
Il18	847	Average number of methylene groups per double bond || id:847	exposure	MR Egger	3	-0.898105	0.457264	0.299807
Il18	847	Average number of methylene groups per double bond || id:847	exposure	Weighted median	3	0.0418319	0.0438377	0.339959
Il18	847	Average number of methylene groups per double bond || id:847	exposure	Inverse variance weighted	3	0.0443228	0.0540348	0.412066
Il18	847	Average number of methylene groups per double bond || id:847	exposure	Simple mode	3	-0.0256546	0.0706383	0.751262
Il18	847	Average number of methylene groups per double bond || id:847	exposure	Weighted mode	3	0.0332953	0.0696832	0.679913
Il18	848	Average number of methylene groups in a fatty acid chain || id:848	exposure	MR Egger	3	-1.11742	0.514297	0.274605
Il18	848	Average number of methylene groups in a fatty acid chain || id:848	exposure	Weighted median	3	-0.0045175	0.0454786	0.920874
Il18	848	Average number of methylene groups in a fatty acid chain || id:848	exposure	Inverse variance weighted	3	0.00290767	0.0646708	0.964138
Il18	848	Average number of methylene groups in a fatty acid chain || id:848	exposure	Simple mode	3	-0.09283	0.0660323	0.294999
Il18	848	Average number of methylene groups in a fatty acid chain || id:848	exposure	Weighted mode	3	-0.0745494	0.0716335	0.407298
Il18	849	Citrate || id:849	exposure	MR Egger	3	-0.137534	0.358697	0.76691
Il18	849	Citrate || id:849	exposure	Weighted median	3	0.00159865	0.0288668	0.955835
Il18	849	Citrate || id:849	exposure	Inverse variance weighted	3	0.000873452	0.0270099	0.974202
Il18	849	Citrate || id:849	exposure	Simple mode	3	-0.00351531	0.0354571	0.930067
Il18	849	Citrate || id:849	exposure	Weighted mode	3	0.00272336	0.0365105	0.947329
Il18	85	Extreme body mass index || id:85	exposure	Inverse variance weighted	2	-0.0126935	0.132085	0.92344
Il18	850	Creatinine || id:850	exposure	MR Egger	3	0.300067	0.494782	0.652942
Il18	850	Creatinine || id:850	exposure	Weighted median	3	-0.02412	0.0293538	0.411248
Il18	850	Creatinine || id:850	exposure	Inverse variance weighted	3	-0.0135406	0.0311804	0.664096
Il18	850	Creatinine || id:850	exposure	Simple mode	3	-0.0282074	0.0383334	0.538424
Il18	850	Creatinine || id:850	exposure	Weighted mode	3	-0.0282074	0.0327725	0.480107
Il18	851	Average number of double bonds in a fatty acid chain || id:851	exposure	MR Egger	3	0.524616	0.42986	0.437006
Il18	851	Average number of double bonds in a fatty acid chain || id:851	exposure	Weighted median	3	-0.023738	0.0392434	0.545251
Il18	851	Average number of double bonds in a fatty acid chain || id:851	exposure	Inverse variance weighted	3	-0.020376	0.0331126	0.538322
Il18	851	Average number of double bonds in a fatty acid chain || id:851	exposure	Simple mode	3	-0.0102782	0.0476073	0.849087
Il18	851	Average number of double bonds in a fatty acid chain || id:851	exposure	Weighted mode	3	-0.0281937	0.0435504	0.583771
Il18	852	22:6, docosahexaenoic acid || id:852	exposure	MR Egger	3	-0.103102	1.20083	0.945474
Il18	852	22:6, docosahexaenoic acid || id:852	exposure	Weighted median	3	0.0402751	0.0478934	0.400386
Il18	852	22:6, docosahexaenoic acid || id:852	exposure	Inverse variance weighted	3	0.0326577	0.0664479	0.623089
Il18	852	22:6, docosahexaenoic acid || id:852	exposure	Simple mode	3	0.125539	0.0683752	0.207768
Il18	852	22:6, docosahexaenoic acid || id:852	exposure	Weighted mode	3	0.109879	0.0838702	0.320412
Il18	853	Free cholesterol to esterified cholesterol ratio || id:853	exposure	MR Egger	3	-0.43794	0.458749	0.514771
Il18	853	Free cholesterol to esterified cholesterol ratio || id:853	exposure	Weighted median	3	-0.0277052	0.0402927	0.491707
Il18	853	Free cholesterol to esterified cholesterol ratio || id:853	exposure	Inverse variance weighted	3	-0.0253429	0.0356679	0.477379
Il18	853	Free cholesterol to esterified cholesterol ratio || id:853	exposure	Simple mode	3	-0.0615869	0.0508389	0.349447
Il18	853	Free cholesterol to esterified cholesterol ratio || id:853	exposure	Weighted mode	3	-0.0546416	0.0486684	0.378227
Il18	854	Description of average fatty acid chain length, not actual carbon number || id:854	exposure	MR Egger	3	-0.73345	0.957536	0.583875
Il18	854	Description of average fatty acid chain length, not actual carbon number || id:854	exposure	Weighted median	3	-0.0228513	0.0512996	0.655996
Il18	854	Description of average fatty acid chain length, not actual carbon number || id:854	exposure	Inverse variance weighted	3	-0.0226818	0.0656013	0.729529
Il18	854	Description of average fatty acid chain length, not actual carbon number || id:854	exposure	Simple mode	3	-0.0393466	0.10518	0.744274
Il18	854	Description of average fatty acid chain length, not actual carbon number || id:854	exposure	Weighted mode	3	0.0543406	0.117845	0.690001
Il18	855	Omega-3 fatty acids || id:855	exposure	MR Egger	3	0.119684	0.458157	0.837332
Il18	855	Omega-3 fatty acids || id:855	exposure	Weighted median	3	0.0353759	0.0400284	0.376821
Il18	855	Omega-3 fatty acids || id:855	exposure	Inverse variance weighted	3	0.0376388	0.0356287	0.290776
Il18	855	Omega-3 fatty acids || id:855	exposure	Simple mode	3	0.0484524	0.0485875	0.423721
Il18	855	Omega-3 fatty acids || id:855	exposure	Weighted mode	3	0.0326904	0.0466615	0.556095
Il18	856	Omega-6 fatty acids || id:856	exposure	MR Egger	3	-0.132774	0.459145	0.820793
Il18	856	Omega-6 fatty acids || id:856	exposure	Weighted median	3	0.00538407	0.0390766	0.890412
Il18	856	Omega-6 fatty acids || id:856	exposure	Inverse variance weighted	3	0.00541372	0.0356991	0.879464
Il18	856	Omega-6 fatty acids || id:856	exposure	Simple mode	3	-0.00456137	0.0488857	0.934165
Il18	856	Omega-6 fatty acids || id:856	exposure	Weighted mode	3	0.00522449	0.0457038	0.919432
Il18	857	Omega-9 and saturated fatty acids || id:857	exposure	MR Egger	3	-0.519462	0.458416	0.460309
Il18	857	Omega-9 and saturated fatty acids || id:857	exposure	Weighted median	3	-0.00700373	0.044585	0.875176
Il18	857	Omega-9 and saturated fatty acids || id:857	exposure	Inverse variance weighted	3	0.037412	0.0378453	0.322883
Il18	857	Omega-9 and saturated fatty acids || id:857	exposure	Simple mode	3	-0.00969253	0.0682327	0.900058
Il18	857	Omega-9 and saturated fatty acids || id:857	exposure	Weighted mode	3	-0.0107116	0.0638169	0.88214
Il18	858	Free cholesterol || id:858	exposure	MR Egger	3	-0.440874	0.457812	0.511997
Il18	858	Free cholesterol || id:858	exposure	Weighted median	3	-0.0214605	0.0403816	0.595112
Il18	858	Free cholesterol || id:858	exposure	Inverse variance weighted	3	-0.0249014	0.0355964	0.48421
Il18	858	Free cholesterol || id:858	exposure	Simple mode	3	-0.0293198	0.049263	0.612103
Il18	858	Free cholesterol || id:858	exposure	Weighted mode	3	-0.0173025	0.0480548	0.753272
Il18	859	Glucose || id:859	exposure	MR Egger	3	0.420297	0.420262	0.499973
Il18	859	Glucose || id:859	exposure	Weighted median	3	-0.0547629	0.0289493	0.0585334
Il18	859	Glucose || id:859	exposure	Inverse variance weighted	3	-0.0391285	0.0331881	0.238401
Il18	859	Glucose || id:859	exposure	Simple mode	3	-0.0562556	0.0354782	0.253704
Il18	859	Glucose || id:859	exposure	Weighted mode	3	-0.0558384	0.0304905	0.208524
Il18	86	Extreme height || id:86	exposure	Inverse variance weighted	2	-0.0523375	0.13099	0.689486
Il18	860	Glutamine || id:860	exposure	MR Egger	3	0.258258	1.01632	0.84158
Il18	860	Glutamine || id:860	exposure	Weighted median	3	-0.00126007	0.0310466	0.967626
Il18	860	Glutamine || id:860	exposure	Inverse variance weighted	3	0.0075343	0.0555446	0.892103
Il18	860	Glutamine || id:860	exposure	Simple mode	3	0.0129914	0.058286	0.844314
Il18	860	Glutamine || id:860	exposure	Weighted mode	3	-0.00823405	0.0410189	0.859466
Il18	861	Glycerol || id:861	exposure	MR Egger	3	-0.098972	0.523398	0.881023
Il18	861	Glycerol || id:861	exposure	Weighted median	3	-0.025919	0.0359709	0.471183
Il18	861	Glycerol || id:861	exposure	Inverse variance weighted	3	-0.0289939	0.0300804	0.335106
Il18	861	Glycerol || id:861	exposure	Simple mode	3	0.0128651	0.0484688	0.815533
Il18	861	Glycerol || id:861	exposure	Weighted mode	3	0.00394624	0.0456155	0.938942
Il18	862	Glycoproteins || id:862	exposure	MR Egger	3	0.481586	0.400383	0.441551
Il18	862	Glycoproteins || id:862	exposure	Weighted median	3	-0.0532054	0.0343085	0.120951
Il18	862	Glycoproteins || id:862	exposure	Inverse variance weighted	3	-0.0404766	0.0307244	0.187702
Il18	862	Glycoproteins || id:862	exposure	Simple mode	3	-0.0562519	0.0403017	0.29755
Il18	862	Glycoproteins || id:862	exposure	Weighted mode	3	-0.0562519	0.0399669	0.294587
Il18	863	Glycoprotein acetyls || id:863	exposure	MR Egger	3	-0.348251	0.381665	0.529123
Il18	863	Glycoprotein acetyls || id:863	exposure	Weighted median	3	0.0139883	0.0352628	0.691598
Il18	863	Glycoprotein acetyls || id:863	exposure	Inverse variance weighted	3	0.0358384	0.0297589	0.228477
Il18	863	Glycoprotein acetyls || id:863	exposure	Simple mode	3	0.00424674	0.0533897	0.943844
Il18	863	Glycoprotein acetyls || id:863	exposure	Weighted mode	3	-0.00117702	0.0512052	0.983748
Il18	864	Total cholesterol in HDL || id:864	exposure	MR Egger	3	-0.251849	0.376477	0.624655
Il18	864	Total cholesterol in HDL || id:864	exposure	Weighted median	3	-0.0226338	0.031632	0.474278
Il18	864	Total cholesterol in HDL || id:864	exposure	Inverse variance weighted	3	-0.0232908	0.0287619	0.418066
Il18	864	Total cholesterol in HDL || id:864	exposure	Simple mode	3	-0.0239361	0.0461043	0.655379
Il18	864	Total cholesterol in HDL || id:864	exposure	Weighted mode	3	0.00141534	0.0460312	0.978263
Il18	865	Mean diameter for HDL particles || id:865	exposure	MR Egger	3	0.156869	0.574286	0.830245
Il18	865	Mean diameter for HDL particles || id:865	exposure	Weighted median	3	-0.026222	0.0347087	0.449957
Il18	865	Mean diameter for HDL particles || id:865	exposure	Inverse variance weighted	3	-0.0213821	0.033174	0.519223
Il18	865	Mean diameter for HDL particles || id:865	exposure	Simple mode	3	-0.0198118	0.0443524	0.69881
Il18	865	Mean diameter for HDL particles || id:865	exposure	Weighted mode	3	-0.0312543	0.0416321	0.531125
Il18	866	Histidine || id:866	exposure	MR Egger	3	0.151874	0.381952	0.759066
Il18	866	Histidine || id:866	exposure	Weighted median	3	0.00425253	0.0338637	0.900066
Il18	866	Histidine || id:866	exposure	Inverse variance weighted	3	0.00935904	0.0297841	0.753347
Il18	866	Histidine || id:866	exposure	Simple mode	3	0.00295236	0.0399407	0.947803
Il18	866	Histidine || id:866	exposure	Weighted mode	3	0.00314886	0.0377244	0.94108
Il18	867	Total cholesterol in IDL || id:867	exposure	MR Egger	3	-0.294629	0.382216	0.581927
Il18	867	Total cholesterol in IDL || id:867	exposure	Weighted median	3	-0.0214919	0.0337795	0.52462
Il18	867	Total cholesterol in IDL || id:867	exposure	Inverse variance weighted	3	-0.0254568	0.0298057	0.393055
Il18	867	Total cholesterol in IDL || id:867	exposure	Simple mode	3	-0.0220497	0.0418274	0.650719
Il18	867	Total cholesterol in IDL || id:867	exposure	Weighted mode	3	-0.0192185	0.0379612	0.662961
Il18	868	Free cholesterol in IDL || id:868	exposure	MR Egger	3	-0.121234	0.376947	0.801901
Il18	868	Free cholesterol in IDL || id:868	exposure	Weighted median	3	-0.034191	0.0333079	0.30465
Il18	868	Free cholesterol in IDL || id:868	exposure	Inverse variance weighted	3	-0.0370628	0.0287867	0.197921
Il18	868	Free cholesterol in IDL || id:868	exposure	Simple mode	3	-0.032805	0.0373129	0.472031
Il18	868	Free cholesterol in IDL || id:868	exposure	Weighted mode	3	-0.032805	0.0390274	0.489068
Il18	869	Total lipids in IDL || id:869	exposure	MR Egger	3	-0.281539	0.382365	0.59595
Il18	869	Total lipids in IDL || id:869	exposure	Weighted median	3	-0.0191081	0.0334617	0.56797
Il18	869	Total lipids in IDL || id:869	exposure	Inverse variance weighted	3	-0.0224491	0.0298183	0.451532
Il18	869	Total lipids in IDL || id:869	exposure	Simple mode	3	-0.0204458	0.0412714	0.669398
Il18	869	Total lipids in IDL || id:869	exposure	Weighted mode	3	-0.0165433	0.0371858	0.699919
Il18	87	Extreme waist-to-hip ratio || id:87	exposure	Inverse variance weighted	2	-0.00722515	0.121278	0.952494
Il18	870	Concentration of IDL particles || id:870	exposure	MR Egger	3	-0.283948	0.382365	0.593357
Il18	870	Concentration of IDL particles || id:870	exposure	Weighted median	3	-0.0156671	0.0328457	0.633369
Il18	870	Concentration of IDL particles || id:870	exposure	Inverse variance weighted	3	-0.0181758	0.0298183	0.542159
Il18	870	Concentration of IDL particles || id:870	exposure	Simple mode	3	-0.0192691	0.0413036	0.686723
Il18	870	Concentration of IDL particles || id:870	exposure	Weighted mode	3	-0.0126721	0.036717	0.762916
Il18	871	Phospholipids in IDL || id:871	exposure	MR Egger	3	-0.0974964	0.377036	0.838907
Il18	871	Phospholipids in IDL || id:871	exposure	Weighted median	3	-0.0243268	0.0315235	0.44029
Il18	871	Phospholipids in IDL || id:871	exposure	Inverse variance weighted	3	-0.0266971	0.0287953	0.353857
Il18	871	Phospholipids in IDL || id:871	exposure	Simple mode	3	-0.0238562	0.0382544	0.596522
Il18	871	Phospholipids in IDL || id:871	exposure	Weighted mode	3	-0.0228925	0.038105	0.609006
Il18	872	Triglycerides in IDL || id:872	exposure	MR Egger	3	-0.184504	0.382279	0.713735
Il18	872	Triglycerides in IDL || id:872	exposure	Weighted median	3	0.0059999	0.0312433	0.847713
Il18	872	Triglycerides in IDL || id:872	exposure	Inverse variance weighted	3	0.000618106	0.0298108	0.983458
Il18	872	Triglycerides in IDL || id:872	exposure	Simple mode	3	0.00674817	0.0384851	0.876955
Il18	872	Triglycerides in IDL || id:872	exposure	Weighted mode	3	0.00691285	0.0381459	0.872897
Il18	873	Isoleucine || id:873	exposure	MR Egger	3	0.220541	0.358362	0.648792
Il18	873	Isoleucine || id:873	exposure	Weighted median	3	0.0581072	0.0299063	0.0520197
Il18	873	Isoleucine || id:873	exposure	Inverse variance weighted	3	0.0635174	0.0269218	0.018308
Il18	873	Isoleucine || id:873	exposure	Simple mode	3	0.0558782	0.0345669	0.247367
Il18	873	Isoleucine || id:873	exposure	Weighted mode	3	0.0558782	0.0349324	0.250812
Il18	874	Total cholesterol in large HDL || id:874	exposure	MR Egger	3	-0.0752222	0.494319	0.903861
Il18	874	Total cholesterol in large HDL || id:874	exposure	Weighted median	3	-0.00920617	0.0346842	0.79068
Il18	874	Total cholesterol in large HDL || id:874	exposure	Inverse variance weighted	3	-0.0125833	0.0287781	0.661929
Il18	874	Total cholesterol in large HDL || id:874	exposure	Simple mode	3	0.0259685	0.0477231	0.640894
Il18	874	Total cholesterol in large HDL || id:874	exposure	Weighted mode	3	0.0188384	0.0473084	0.728966
Il18	875	Cholesterol esters in large HDL || id:875	exposure	MR Egger	3	-0.000665841	0.461193	0.999081
Il18	875	Cholesterol esters in large HDL || id:875	exposure	Weighted median	3	-0.0201239	0.0348299	0.563415
Il18	875	Cholesterol esters in large HDL || id:875	exposure	Inverse variance weighted	3	-0.0211562	0.0298116	0.477911
Il18	875	Cholesterol esters in large HDL || id:875	exposure	Simple mode	3	0.0110455	0.0481533	0.839895
Il18	875	Cholesterol esters in large HDL || id:875	exposure	Weighted mode	3	-0.0130924	0.0415904	0.782725
Il18	876	Free cholesterol in large HDL || id:876	exposure	MR Egger	3	-0.092166	0.548563	0.894029
Il18	876	Free cholesterol in large HDL || id:876	exposure	Weighted median	3	-0.0196764	0.0335098	0.55708
Il18	876	Free cholesterol in large HDL || id:876	exposure	Inverse variance weighted	3	-0.0237014	0.0298599	0.427339
Il18	876	Free cholesterol in large HDL || id:876	exposure	Simple mode	3	0.0194247	0.0530939	0.749546
Il18	876	Free cholesterol in large HDL || id:876	exposure	Weighted mode	3	0.0109637	0.0477038	0.839591
Il18	877	Total lipids in large HDL || id:877	exposure	MR Egger	3	0.0181424	0.520445	0.977817
Il18	877	Total lipids in large HDL || id:877	exposure	Weighted median	3	-0.0260708	0.0364496	0.47445
Il18	877	Total lipids in large HDL || id:877	exposure	Inverse variance weighted	3	-0.0265179	0.0297932	0.37343
Il18	877	Total lipids in large HDL || id:877	exposure	Simple mode	3	0.00830319	0.0496256	0.882509
Il18	877	Total lipids in large HDL || id:877	exposure	Weighted mode	3	-0.0223763	0.0472098	0.682221
Il18	878	Concentration of large HDL particles || id:878	exposure	MR Egger	3	0.0100455	0.526011	0.987844
Il18	878	Concentration of large HDL particles || id:878	exposure	Weighted median	3	-0.0279756	0.0344001	0.416079
Il18	878	Concentration of large HDL particles || id:878	exposure	Inverse variance weighted	3	-0.0287337	0.0297894	0.334765
Il18	878	Concentration of large HDL particles || id:878	exposure	Simple mode	3	0.0070936	0.0476818	0.895381
Il18	878	Concentration of large HDL particles || id:878	exposure	Weighted mode	3	-0.0223	0.0448745	0.668481
Il18	879	Phospholipids in large HDL || id:879	exposure	MR Egger	3	-0.035997	0.510129	0.955152
Il18	879	Phospholipids in large HDL || id:879	exposure	Weighted median	3	-0.0331478	0.0334245	0.321334
Il18	879	Phospholipids in large HDL || id:879	exposure	Inverse variance weighted	3	-0.0355458	0.0297735	0.232527
Il18	879	Phospholipids in large HDL || id:879	exposure	Simple mode	3	0.00183244	0.0485689	0.973331
Il18	879	Phospholipids in large HDL || id:879	exposure	Weighted mode	3	-0.0163021	0.0452635	0.753206
Il18	880	Total cholesterol in large LDL || id:880	exposure	MR Egger	3	-0.387209	0.376434	0.491018
Il18	880	Total cholesterol in large LDL || id:880	exposure	Weighted median	3	-0.00642436	0.0316595	0.839197
Il18	880	Total cholesterol in large LDL || id:880	exposure	Inverse variance weighted	3	-0.0156275	0.0287425	0.586642
Il18	880	Total cholesterol in large LDL || id:880	exposure	Simple mode	3	-0.00460521	0.0391315	0.91707
Il18	880	Total cholesterol in large LDL || id:880	exposure	Weighted mode	3	-0.00422309	0.0343187	0.913314
Il18	881	Cholesterol esters in large VLDL || id:881	exposure	MR Egger	3	-0.403584	0.381881	0.482414
Il18	881	Cholesterol esters in large VLDL || id:881	exposure	Weighted median	3	-0.017356	0.0337726	0.607317
Il18	881	Cholesterol esters in large VLDL || id:881	exposure	Inverse variance weighted	3	-0.0254445	0.0297788	0.392856
Il18	881	Cholesterol esters in large VLDL || id:881	exposure	Simple mode	3	-0.0142277	0.0395414	0.753426
Il18	881	Cholesterol esters in large VLDL || id:881	exposure	Weighted mode	3	-0.0142277	0.0379781	0.74393
Il18	882	Free cholesterol in large LDL || id:882	exposure	MR Egger	3	-0.313689	0.376575	0.557839
Il18	882	Free cholesterol in large LDL || id:882	exposure	Weighted median	3	-0.0105616	0.0316628	0.738709
Il18	882	Free cholesterol in large LDL || id:882	exposure	Inverse variance weighted	3	-0.0201306	0.0287551	0.483882
Il18	882	Free cholesterol in large LDL || id:882	exposure	Simple mode	3	-0.0101646	0.0383672	0.815869
Il18	882	Free cholesterol in large LDL || id:882	exposure	Weighted mode	3	-0.0101646	0.0365843	0.807222
Il18	883	Total lipids in large LDL || id:883	exposure	MR Egger	3	-0.368893	0.382052	0.511154
Il18	883	Total lipids in large LDL || id:883	exposure	Weighted median	3	-0.0185554	0.0341291	0.586659
Il18	883	Total lipids in large LDL || id:883	exposure	Inverse variance weighted	3	-0.0263058	0.0297938	0.377275
Il18	883	Total lipids in large LDL || id:883	exposure	Simple mode	3	-0.016194	0.0399833	0.724677
Il18	883	Total lipids in large LDL || id:883	exposure	Weighted mode	3	-0.015793	0.0362216	0.705378
Il18	884	Concentration of large LDL particles || id:884	exposure	MR Egger	3	-0.364112	0.382072	0.515319
Il18	884	Concentration of large LDL particles || id:884	exposure	Weighted median	3	-0.0174481	0.0335156	0.602648
Il18	884	Concentration of large LDL particles || id:884	exposure	Inverse variance weighted	3	-0.024886	0.0297952	0.403585
Il18	884	Concentration of large LDL particles || id:884	exposure	Simple mode	3	-0.0147139	0.0411929	0.755116
Il18	884	Concentration of large LDL particles || id:884	exposure	Weighted mode	3	-0.0147139	0.0353916	0.717959
Il18	885	Phospholipids in large LDL || id:885	exposure	MR Egger	3	-0.330811	0.37678	0.5413
Il18	885	Phospholipids in large LDL || id:885	exposure	Weighted median	3	-0.00225333	0.0326005	0.944894
Il18	885	Phospholipids in large LDL || id:885	exposure	Inverse variance weighted	3	-0.0130868	0.0287696	0.649192
Il18	885	Phospholipids in large LDL || id:885	exposure	Simple mode	3	-0.00199366	0.0402242	0.964975
Il18	885	Phospholipids in large LDL || id:885	exposure	Weighted mode	3	-0.00199366	0.0346896	0.959395
Il18	886	Total cholesterol in large VLDL || id:886	exposure	MR Egger	3	0.059107	0.502388	0.925443
Il18	886	Total cholesterol in large VLDL || id:886	exposure	Weighted median	3	0.0582464	0.0345287	0.0916233
Il18	886	Total cholesterol in large VLDL || id:886	exposure	Inverse variance weighted	3	0.0600941	0.0289805	0.0381163
Il18	886	Total cholesterol in large VLDL || id:886	exposure	Simple mode	3	0.0246293	0.0474547	0.655475
Il18	886	Total cholesterol in large VLDL || id:886	exposure	Weighted mode	3	0.0490851	0.044194	0.382349
Il18	887	Cholesterol esters in large VLDL || id:887	exposure	MR Egger	3	-0.0495366	0.38494	0.918523
Il18	887	Cholesterol esters in large VLDL || id:887	exposure	Weighted median	3	0.0685364	0.0343807	0.0462116
Il18	887	Cholesterol esters in large VLDL || id:887	exposure	Inverse variance weighted	3	0.0652665	0.0300064	0.0296238
Il18	887	Cholesterol esters in large VLDL || id:887	exposure	Simple mode	3	0.0671215	0.039274	0.229566
Il18	887	Cholesterol esters in large VLDL || id:887	exposure	Weighted mode	3	0.0714106	0.0381588	0.202187
Il18	888	Free cholesterol in large VLDL || id:888	exposure	MR Egger	3	-0.0088132	0.426398	0.986844
Il18	888	Free cholesterol in large VLDL || id:888	exposure	Weighted median	3	0.0591018	0.0336576	0.0790933
Il18	888	Free cholesterol in large VLDL || id:888	exposure	Inverse variance weighted	3	0.0579685	0.0289702	0.0453957
Il18	888	Free cholesterol in large VLDL || id:888	exposure	Simple mode	3	0.0385431	0.0446668	0.479138
Il18	888	Free cholesterol in large VLDL || id:888	exposure	Weighted mode	3	0.0612952	0.037134	0.240601
Il18	889	Total lipids in large VLDL || id:889	exposure	MR Egger	3	-0.215715	0.384708	0.674663
Il18	889	Total lipids in large VLDL || id:889	exposure	Weighted median	3	0.0740013	0.0340524	0.0297681
Il18	889	Total lipids in large VLDL || id:889	exposure	Inverse variance weighted	3	0.0642657	0.0299873	0.0321052
Il18	889	Total lipids in large VLDL || id:889	exposure	Simple mode	3	0.0771677	0.0396008	0.190676
Il18	889	Total lipids in large VLDL || id:889	exposure	Weighted mode	3	0.076709	0.0368623	0.172918
Il18	89	Height || id:89	exposure	Inverse variance weighted	2	0.00937946	0.0131865	0.476902
Il18	890	Concentration of large VLDL particles || id:890	exposure	MR Egger	3	-0.180415	0.408085	0.734996
Il18	890	Concentration of large VLDL particles || id:890	exposure	Weighted median	3	0.0648519	0.0346242	0.0610649
Il18	890	Concentration of large VLDL particles || id:890	exposure	Inverse variance weighted	3	0.0571465	0.0300306	0.0570484
Il18	890	Concentration of large VLDL particles || id:890	exposure	Simple mode	3	0.0690586	0.0447956	0.263095
Il18	890	Concentration of large VLDL particles || id:890	exposure	Weighted mode	3	0.0690586	0.0377927	0.209178
Il18	891	Phospholipids in large VLDL || id:891	exposure	MR Egger	3	-0.126634	0.379397	0.794914
Il18	891	Phospholipids in large VLDL || id:891	exposure	Weighted median	3	0.0562056	0.0314628	0.0740318
Il18	891	Phospholipids in large VLDL || id:891	exposure	Inverse variance weighted	3	0.0502772	0.0289675	0.0826267
Il18	891	Phospholipids in large VLDL || id:891	exposure	Simple mode	3	0.058924	0.0407829	0.285364
Il18	891	Phospholipids in large VLDL || id:891	exposure	Weighted mode	3	0.0585442	0.0358282	0.243867
Il18	892	Triglycerides in large VLDL || id:892	exposure	MR Egger	3	0.00383574	0.393469	0.993794
Il18	892	Triglycerides in large VLDL || id:892	exposure	Weighted median	3	0.049189	0.0325962	0.131288
Il18	892	Triglycerides in large VLDL || id:892	exposure	Inverse variance weighted	3	0.0483851	0.0290362	0.0956393
Il18	892	Triglycerides in large VLDL || id:892	exposure	Simple mode	3	0.0269668	0.0397682	0.567643
Il18	892	Triglycerides in large VLDL || id:892	exposure	Weighted mode	3	0.05076	0.0412695	0.343756
Il18	893	18:2, linoleic acid (LA) || id:893	exposure	MR Egger	3	-0.0854976	0.458278	0.88258
Il18	893	18:2, linoleic acid (LA) || id:893	exposure	Weighted median	3	0.011617	0.0398493	0.770651
Il18	893	18:2, linoleic acid (LA) || id:893	exposure	Inverse variance weighted	3	0.00820599	0.0356357	0.817878
Il18	893	18:2, linoleic acid (LA) || id:893	exposure	Simple mode	3	0.0119083	0.0467037	0.822565
Il18	893	18:2, linoleic acid (LA) || id:893	exposure	Weighted mode	3	0.0118309	0.0454966	0.819157
Il18	894	Lactate || id:894	exposure	MR Egger	3	0.0479178	0.398733	0.923859
Il18	894	Lactate || id:894	exposure	Weighted median	3	-0.0069178	0.031075	0.823834
Il18	894	Lactate || id:894	exposure	Inverse variance weighted	3	-0.00510683	0.0269962	0.849961
Il18	894	Lactate || id:894	exposure	Simple mode	3	0.00949801	0.0405042	0.836421
Il18	894	Lactate || id:894	exposure	Weighted mode	3	-0.0100016	0.0355086	0.804667
Il18	895	Total cholesterol in LDL || id:895	exposure	MR Egger	3	-0.358124	0.376238	0.5157
Il18	895	Total cholesterol in LDL || id:895	exposure	Weighted median	3	-0.00207915	0.0318299	0.947919
Il18	895	Total cholesterol in LDL || id:895	exposure	Inverse variance weighted	3	-0.0123136	0.0287125	0.668026
Il18	895	Total cholesterol in LDL || id:895	exposure	Simple mode	3	-0.00117539	0.036088	0.976976
Il18	895	Total cholesterol in LDL || id:895	exposure	Weighted mode	3	-0.00117539	0.0329757	0.974804
Il18	896	Mean diameter for LDL particles || id:896	exposure	MR Egger	3	0.230978	0.382112	0.653866
Il18	896	Mean diameter for LDL particles || id:896	exposure	Weighted median	3	-0.0114531	0.0336529	0.733608
Il18	896	Mean diameter for LDL particles || id:896	exposure	Inverse variance weighted	3	-0.00301513	0.0297877	0.919375
Il18	896	Mean diameter for LDL particles || id:896	exposure	Simple mode	3	-0.0129598	0.0369447	0.759251
Il18	896	Mean diameter for LDL particles || id:896	exposure	Weighted mode	3	-0.0126771	0.0363454	0.760541
Il18	897	Leucine || id:897	exposure	MR Egger	3	-0.0562856	0.358992	0.900992
Il18	897	Leucine || id:897	exposure	Weighted median	3	0.0727229	0.0311627	0.0196138
Il18	897	Leucine || id:897	exposure	Inverse variance weighted	3	0.0710915	0.0269636	0.00837491
Il18	897	Leucine || id:897	exposure	Simple mode	3	0.0727521	0.0358728	0.179738
Il18	897	Leucine || id:897	exposure	Weighted mode	3	0.0738929	0.0314398	0.143157
Il18	898	Total cholesterol in medium HDL || id:898	exposure	MR Egger	3	-0.582431	0.377717	0.366268
Il18	898	Total cholesterol in medium HDL || id:898	exposure	Weighted median	3	-0.0106311	0.0352763	0.763135
Il18	898	Total cholesterol in medium HDL || id:898	exposure	Inverse variance weighted	3	-0.0086718	0.033256	0.794278
Il18	898	Total cholesterol in medium HDL || id:898	exposure	Simple mode	3	-0.056342	0.0486261	0.36624
Il18	898	Total cholesterol in medium HDL || id:898	exposure	Weighted mode	3	-0.037452	0.0479925	0.516868
Il18	899	Cholesterol esters in medium HDL || id:899	exposure	MR Egger	3	-0.509395	0.381396	0.409145
Il18	899	Cholesterol esters in medium HDL || id:899	exposure	Weighted median	3	-0.0219624	0.0332446	0.508849
Il18	899	Cholesterol esters in medium HDL || id:899	exposure	Inverse variance weighted	3	-0.0190504	0.0297392	0.521795
Il18	899	Cholesterol esters in medium HDL || id:899	exposure	Simple mode	3	-0.0624076	0.0466887	0.313097
Il18	899	Cholesterol esters in medium HDL || id:899	exposure	Weighted mode	3	-0.0542659	0.0481961	0.377139
Il18	9	Coronary heart disease || id:9	exposure	Wald ratio	1	0.0138876	0.0507903	0.784522
Il18	90	Obesity class 1 || id:90	exposure	Inverse variance weighted	2	0.0177439	0.0437762	0.685234
Il18	900	Free cholesterol in medium HDL || id:900	exposure	MR Egger	3	-0.479821	0.376046	0.423184
Il18	900	Free cholesterol in medium HDL || id:900	exposure	Weighted median	3	-0.0243881	0.034156	0.475214
Il18	900	Free cholesterol in medium HDL || id:900	exposure	Inverse variance weighted	3	-0.0231322	0.0287314	0.420751
Il18	900	Free cholesterol in medium HDL || id:900	exposure	Simple mode	3	-0.0612713	0.0455502	0.31081
Il18	900	Free cholesterol in medium HDL || id:900	exposure	Weighted mode	3	-0.0463377	0.0430362	0.394235
Il18	901	Total lipids in medium HDL || id:901	exposure	MR Egger	3	-0.507714	0.381567	0.410292
Il18	901	Total lipids in medium HDL || id:901	exposure	Weighted median	3	-0.0276901	0.0351569	0.430922
Il18	901	Total lipids in medium HDL || id:901	exposure	Inverse variance weighted	3	-0.0250123	0.0297542	0.400556
Il18	901	Total lipids in medium HDL || id:901	exposure	Simple mode	3	-0.0672927	0.0486523	0.300792
Il18	901	Total lipids in medium HDL || id:901	exposure	Weighted mode	3	-0.059185	0.0472498	0.336962
Il18	902	Concentration of medium HDL particles || id:902	exposure	MR Egger	3	-0.508375	0.381662	0.40997
Il18	902	Concentration of medium HDL particles || id:902	exposure	Weighted median	3	-0.0291669	0.0335221	0.384257
Il18	902	Concentration of medium HDL particles || id:902	exposure	Inverse variance weighted	3	-0.0265599	0.0297619	0.372172
Il18	902	Concentration of medium HDL particles || id:902	exposure	Simple mode	3	-0.0690488	0.0507545	0.306726
Il18	902	Concentration of medium HDL particles || id:902	exposure	Weighted mode	3	-0.0609117	0.0466207	0.321409
Il18	903	Phospholipids in medium HDL || id:903	exposure	MR Egger	3	-0.450066	0.376287	0.443312
Il18	903	Phospholipids in medium HDL || id:903	exposure	Weighted median	3	-0.0249021	0.0315048	0.429281
Il18	903	Phospholipids in medium HDL || id:903	exposure	Inverse variance weighted	3	-0.0238746	0.0287465	0.406243
Il18	903	Phospholipids in medium HDL || id:903	exposure	Simple mode	3	-0.0594332	0.0450277	0.317684
Il18	903	Phospholipids in medium HDL || id:903	exposure	Weighted mode	3	-0.0425379	0.042375	0.421173
Il18	904	Total cholesterol in medium LDL || id:904	exposure	MR Egger	3	-0.383645	0.376291	0.49384
Il18	904	Total cholesterol in medium LDL || id:904	exposure	Weighted median	3	-0.00254681	0.0313598	0.935273
Il18	904	Total cholesterol in medium LDL || id:904	exposure	Inverse variance weighted	3	-0.0118111	0.0287247	0.680938
Il18	904	Total cholesterol in medium LDL || id:904	exposure	Simple mode	3	-0.00090227	0.0381897	0.983296
Il18	904	Total cholesterol in medium LDL || id:904	exposure	Weighted mode	3	-0.000522796	0.0379635	0.990263
Il18	905	Cholesterol esters in medium LDL || id:905	exposure	MR Egger	3	-0.363387	0.381964	0.515863
Il18	905	Cholesterol esters in medium LDL || id:905	exposure	Weighted median	3	-0.0111119	0.0325258	0.732626
Il18	905	Cholesterol esters in medium LDL || id:905	exposure	Inverse variance weighted	3	-0.0195733	0.0297852	0.511086
Il18	905	Cholesterol esters in medium LDL || id:905	exposure	Simple mode	3	-0.00908647	0.0403493	0.842744
Il18	905	Cholesterol esters in medium LDL || id:905	exposure	Weighted mode	3	-0.00871373	0.0356586	0.829731
Il18	906	Total lipids in medium LDL || id:906	exposure	MR Egger	3	-0.378407	0.381829	0.502866
Il18	906	Total lipids in medium LDL || id:906	exposure	Weighted median	3	-0.0100737	0.0330785	0.760718
Il18	906	Total lipids in medium LDL || id:906	exposure	Inverse variance weighted	3	-0.0202026	0.0297748	0.497446
Il18	906	Total lipids in medium LDL || id:906	exposure	Simple mode	3	-0.00839798	0.039025	0.849566
Il18	906	Total lipids in medium LDL || id:906	exposure	Weighted mode	3	-0.00839798	0.0384731	0.847458
Il18	907	Concentration of medium LDL particles || id:907	exposure	MR Egger	3	-0.392635	0.381808	0.491101
Il18	907	Concentration of medium LDL particles || id:907	exposure	Weighted median	3	-0.0100118	0.0313575	0.749514
Il18	907	Concentration of medium LDL particles || id:907	exposure	Inverse variance weighted	3	-0.0202213	0.0297735	0.49703
Il18	907	Concentration of medium LDL particles || id:907	exposure	Simple mode	3	-0.00833625	0.0391366	0.851063
Il18	907	Concentration of medium LDL particles || id:907	exposure	Weighted mode	3	-0.0079766	0.0397301	0.859444
Il18	908	Phospholipids in medium LDL || id:908	exposure	MR Egger	3	-0.438646	0.376467	0.45153
Il18	908	Phospholipids in medium LDL || id:908	exposure	Weighted median	3	0.00299776	0.0308656	0.922629
Il18	908	Phospholipids in medium LDL || id:908	exposure	Inverse variance weighted	3	-0.0103191	0.0287336	0.719497
Il18	908	Phospholipids in medium LDL || id:908	exposure	Simple mode	3	0.00371102	0.0374169	0.930041
Il18	908	Phospholipids in medium LDL || id:908	exposure	Weighted mode	3	0.0040322	0.0351668	0.919189
Il18	909	Total cholesterol in medium VLDL || id:909	exposure	MR Egger	3	-0.104673	0.376615	0.827419
Il18	909	Total cholesterol in medium VLDL || id:909	exposure	Weighted median	3	0.0556519	0.0320635	0.0826208
Il18	909	Total cholesterol in medium VLDL || id:909	exposure	Inverse variance weighted	3	0.0505585	0.0287775	0.0789386
Il18	909	Total cholesterol in medium VLDL || id:909	exposure	Simple mode	3	0.058098	0.0396573	0.280532
Il18	909	Total cholesterol in medium VLDL || id:909	exposure	Weighted mode	3	0.058098	0.0347711	0.236704
Il18	91	Obesity class 2 || id:91	exposure	Inverse variance weighted	2	0.0458579	0.0596349	0.441906
Il18	910	Cholesterol esters in medium VLDL || id:910	exposure	MR Egger	3	-0.221868	0.382088	0.665082
Il18	910	Cholesterol esters in medium VLDL || id:910	exposure	Weighted median	3	0.0645758	0.0319882	0.0435145
Il18	910	Cholesterol esters in medium VLDL || id:910	exposure	Inverse variance weighted	3	0.0570311	0.0297944	0.0556007
Il18	910	Cholesterol esters in medium VLDL || id:910	exposure	Simple mode	3	0.0659341	0.0382402	0.226812
Il18	910	Cholesterol esters in medium VLDL || id:910	exposure	Weighted mode	3	0.0662034	0.0361964	0.208902
Il18	911	Free cholesterol in medium VLDL || id:911	exposure	MR Egger	3	-0.0994848	0.379551	0.836806
Il18	911	Free cholesterol in medium VLDL || id:911	exposure	Weighted median	3	0.0619581	0.0324232	0.056015
Il18	911	Free cholesterol in medium VLDL || id:911	exposure	Inverse variance weighted	3	0.0571449	0.0289781	0.0486094
Il18	911	Free cholesterol in medium VLDL || id:911	exposure	Simple mode	3	0.0611316	0.0405244	0.270458
Il18	911	Free cholesterol in medium VLDL || id:911	exposure	Weighted mode	3	0.0647826	0.0385259	0.234682
Il18	912	Total lipids in medium VLDL || id:912	exposure	MR Egger	3	-0.163154	0.381717	0.742857
Il18	912	Total lipids in medium VLDL || id:912	exposure	Weighted median	3	0.0675788	0.0333415	0.042676
Il18	912	Total lipids in medium VLDL || id:912	exposure	Inverse variance weighted	3	0.0594829	0.0297629	0.045656
Il18	912	Total lipids in medium VLDL || id:912	exposure	Simple mode	3	0.068358	0.0416233	0.242233
Il18	912	Total lipids in medium VLDL || id:912	exposure	Weighted mode	3	0.068358	0.0366426	0.203099
Il18	913	Concentration of medium VLDL particles || id:913	exposure	MR Egger	3	-0.23955	0.382079	0.643487
Il18	913	Concentration of medium VLDL particles || id:913	exposure	Weighted median	3	0.0613541	0.0323018	0.0575117
Il18	913	Concentration of medium VLDL particles || id:913	exposure	Inverse variance weighted	3	0.0507059	0.0297994	0.0888352
Il18	913	Concentration of medium VLDL particles || id:913	exposure	Simple mode	3	0.0614185	0.0405617	0.269176
Il18	913	Concentration of medium VLDL particles || id:913	exposure	Weighted mode	3	0.0614185	0.0377777	0.245506
Il18	914	Phospholipids in medium VLDL || id:914	exposure	MR Egger	3	-0.0594104	0.379884	0.901238
Il18	914	Phospholipids in medium VLDL || id:914	exposure	Weighted median	3	0.0533856	0.0319705	0.0949504
Il18	914	Phospholipids in medium VLDL || id:914	exposure	Inverse variance weighted	3	0.0500253	0.0290112	0.0846463
Il18	914	Phospholipids in medium VLDL || id:914	exposure	Simple mode	3	0.0523706	0.0402185	0.32264
Il18	914	Phospholipids in medium VLDL || id:914	exposure	Weighted mode	3	0.0560396	0.0372891	0.271745
Il18	915	Triglycerides in medium VLDL || id:915	exposure	MR Egger	3	0.0689294	0.379594	0.885644
Il18	915	Triglycerides in medium VLDL || id:915	exposure	Weighted median	3	0.0504501	0.0318999	0.113761
Il18	915	Triglycerides in medium VLDL || id:915	exposure	Inverse variance weighted	3	0.0519167	0.0289861	0.0732786
Il18	915	Triglycerides in medium VLDL || id:915	exposure	Simple mode	3	0.0284362	0.0409418	0.559172
Il18	915	Triglycerides in medium VLDL || id:915	exposure	Weighted mode	3	0.0370552	0.0390997	0.443308
Il18	916	Mono-unsaturated fatty acids || id:916	exposure	MR Egger	3	-0.52989	0.457225	0.45322
Il18	916	Mono-unsaturated fatty acids || id:916	exposure	Weighted median	3	0.0199984	0.0420891	0.634685
Il18	916	Mono-unsaturated fatty acids || id:916	exposure	Inverse variance weighted	3	0.0277189	0.0358965	0.440003
Il18	916	Mono-unsaturated fatty acids || id:916	exposure	Simple mode	3	-0.0204316	0.0666238	0.788076
Il18	916	Mono-unsaturated fatty acids || id:916	exposure	Weighted mode	3	-0.0170061	0.0621765	0.810116
Il18	917	Other polyunsaturated fatty acids than 18:2 || id:917	exposure	MR Egger	3	-0.277822	0.577601	0.714586
Il18	917	Other polyunsaturated fatty acids than 18:2 || id:917	exposure	Weighted median	3	0.0293084	0.0430898	0.496398
Il18	917	Other polyunsaturated fatty acids than 18:2 || id:917	exposure	Inverse variance weighted	3	0.00864069	0.0355599	0.808014
Il18	917	Other polyunsaturated fatty acids than 18:2 || id:917	exposure	Simple mode	3	0.0422229	0.0654632	0.585045
Il18	917	Other polyunsaturated fatty acids than 18:2 || id:917	exposure	Weighted mode	3	0.0520202	0.0654511	0.510067
Il18	918	Phosphatidylcholine and other cholines || id:918	exposure	MR Egger	3	-0.503622	0.507219	0.502265
Il18	918	Phosphatidylcholine and other cholines || id:918	exposure	Weighted median	3	-0.023779	0.0427315	0.577887
Il18	918	Phosphatidylcholine and other cholines || id:918	exposure	Inverse variance weighted	3	-0.00294247	0.0392559	0.94025
Il18	918	Phosphatidylcholine and other cholines || id:918	exposure	Simple mode	3	-0.0420605	0.0669494	0.594021
Il18	918	Phosphatidylcholine and other cholines || id:918	exposure	Weighted mode	3	-0.0523018	0.0700975	0.533369
Il18	919	Phenylalanine || id:919	exposure	MR Egger	3	-0.023632	0.363023	0.958616
Il18	919	Phenylalanine || id:919	exposure	Weighted median	3	0.0309403	0.0319085	0.332217
Il18	919	Phenylalanine || id:919	exposure	Inverse variance weighted	3	0.0290858	0.0277205	0.294064
Il18	919	Phenylalanine || id:919	exposure	Simple mode	3	0.0310333	0.0349919	0.468714
Il18	919	Phenylalanine || id:919	exposure	Weighted mode	3	0.0309952	0.0363102	0.483239
Il18	92	Obesity class 3 || id:92	exposure	Inverse variance weighted	2	0.0932728	0.113725	0.412126
Il18	920	Pyruvate || id:920	exposure	MR Egger	3	-0.276957	0.428978	0.635032
Il18	920	Pyruvate || id:920	exposure	Weighted median	3	0.00514817	0.0313265	0.869464
Il18	920	Pyruvate || id:920	exposure	Inverse variance weighted	3	-0.00317318	0.0270553	0.906634
Il18	920	Pyruvate || id:920	exposure	Simple mode	3	0.0134939	0.0458792	0.796384
Il18	920	Pyruvate || id:920	exposure	Weighted mode	3	0.0281618	0.0481076	0.617537
Il18	921	Total lipids in small HDL || id:921	exposure	MR Egger	3	-0.455933	0.381669	0.443703
Il18	921	Total lipids in small HDL || id:921	exposure	Weighted median	3	-0.0247913	0.033489	0.459128
Il18	921	Total lipids in small HDL || id:921	exposure	Inverse variance weighted	3	-0.0355532	0.029761	0.232235
Il18	921	Total lipids in small HDL || id:921	exposure	Simple mode	3	-0.0223719	0.0395664	0.628756
Il18	921	Total lipids in small HDL || id:921	exposure	Weighted mode	3	-0.0219312	0.0378542	0.620909
Il18	922	Concentration of small HDL particles || id:922	exposure	MR Egger	3	-0.485029	0.381596	0.424377
Il18	922	Concentration of small HDL particles || id:922	exposure	Weighted median	3	-0.0151304	0.0334329	0.650865
Il18	922	Concentration of small HDL particles || id:922	exposure	Inverse variance weighted	3	-0.0272403	0.0297558	0.359949
Il18	922	Concentration of small HDL particles || id:922	exposure	Simple mode	3	-0.012771	0.0401166	0.78039
Il18	922	Concentration of small HDL particles || id:922	exposure	Weighted mode	3	-0.012771	0.0362114	0.758029
Il18	923	Triglycerides in small HDL || id:923	exposure	MR Egger	3	0.0364687	0.377362	0.938667
Il18	923	Triglycerides in small HDL || id:923	exposure	Weighted median	3	0.00326631	0.0340926	0.923674
Il18	923	Triglycerides in small HDL || id:923	exposure	Inverse variance weighted	3	0.00478788	0.0288336	0.868116
Il18	923	Triglycerides in small HDL || id:923	exposure	Simple mode	3	-0.0120567	0.0409128	0.796003
Il18	923	Triglycerides in small HDL || id:923	exposure	Weighted mode	3	-0.00915004	0.0370208	0.827841
Il18	924	Total cholesterol in small LDL || id:924	exposure	MR Egger	3	-0.315355	0.376124	0.555805
Il18	924	Total cholesterol in small LDL || id:924	exposure	Weighted median	3	-0.00726937	0.0322948	0.821906
Il18	924	Total cholesterol in small LDL || id:924	exposure	Inverse variance weighted	3	-0.0170604	0.0287118	0.552382
Il18	924	Total cholesterol in small LDL || id:924	exposure	Simple mode	3	-0.00699786	0.0384788	0.872454
Il18	924	Total cholesterol in small LDL || id:924	exposure	Weighted mode	3	-0.00699786	0.0354681	0.861826
Il18	925	Total lipids in small LDL || id:925	exposure	MR Egger	3	-0.42279	0.381671	0.467488
Il18	925	Total lipids in small LDL || id:925	exposure	Weighted median	3	0.000998404	0.0329917	0.975858
Il18	925	Total lipids in small LDL || id:925	exposure	Inverse variance weighted	3	-0.00986439	0.0297621	0.740311
Il18	925	Total lipids in small LDL || id:925	exposure	Simple mode	3	0.00323756	0.0406861	0.943821
Il18	925	Total lipids in small LDL || id:925	exposure	Weighted mode	3	0.00323756	0.0355419	0.935722
Il18	926	Concentration of small LDL particles || id:926	exposure	MR Egger	3	-0.44305	0.381858	0.452862
Il18	926	Concentration of small LDL particles || id:926	exposure	Weighted median	3	-0.000714772	0.0319204	0.982135
Il18	926	Concentration of small LDL particles || id:926	exposure	Inverse variance weighted	3	-0.0121813	0.0297764	0.682471
Il18	926	Concentration of small LDL particles || id:926	exposure	Simple mode	3	0.00150646	0.0411989	0.974153
Il18	926	Concentration of small LDL particles || id:926	exposure	Weighted mode	3	0.0019373	0.0327839	0.958251
Il18	927	Total cholesterol in small VLDL || id:927	exposure	MR Egger	3	-0.283256	0.3767	0.589545
Il18	927	Total cholesterol in small VLDL || id:927	exposure	Weighted median	3	0.0243408	0.0317574	0.443402
Il18	927	Total cholesterol in small VLDL || id:927	exposure	Inverse variance weighted	3	0.0180496	0.0287726	0.530448
Il18	927	Total cholesterol in small VLDL || id:927	exposure	Simple mode	3	0.0264099	0.0344503	0.523441
Il18	927	Total cholesterol in small VLDL || id:927	exposure	Weighted mode	3	0.0267678	0.0384337	0.558194
Il18	928	Free cholesterol in small VLDL || id:928	exposure	MR Egger	3	-0.183239	0.405656	0.729899
Il18	928	Free cholesterol in small VLDL || id:928	exposure	Weighted median	3	0.0291388	0.0323403	0.367584
Il18	928	Free cholesterol in small VLDL || id:928	exposure	Inverse variance weighted	3	0.0227129	0.0291455	0.435808
Il18	928	Free cholesterol in small VLDL || id:928	exposure	Simple mode	3	0.0300171	0.0362138	0.494342
Il18	928	Free cholesterol in small VLDL || id:928	exposure	Weighted mode	3	0.0300171	0.0365904	0.498231
Il18	929	Total lipids in small VLDL || id:929	exposure	MR Egger	3	-0.243916	0.381838	0.638109
Il18	929	Total lipids in small VLDL || id:929	exposure	Weighted median	3	0.0504834	0.0326761	0.122355
Il18	929	Total lipids in small VLDL || id:929	exposure	Inverse variance weighted	3	0.0400436	0.029775	0.178667
Il18	929	Total lipids in small VLDL || id:929	exposure	Simple mode	3	0.0510414	0.0405298	0.334966
Il18	929	Total lipids in small VLDL || id:929	exposure	Weighted mode	3	0.0508408	0.0370368	0.303501
Il18	93	Overweight || id:93	exposure	Inverse variance weighted	2	0.0493947	0.033697	0.14269
Il18	930	Concentration of small VLDL particles || id:930	exposure	MR Egger	3	-0.185719	0.381797	0.71178
Il18	930	Concentration of small VLDL particles || id:930	exposure	Weighted median	3	0.0497056	0.0321725	0.122353
Il18	930	Concentration of small VLDL particles || id:930	exposure	Inverse variance weighted	3	0.0415946	0.0297723	0.162387
Il18	930	Concentration of small VLDL particles || id:930	exposure	Simple mode	3	0.0516743	0.0417419	0.341341
Il18	930	Concentration of small VLDL particles || id:930	exposure	Weighted mode	3	0.0513736	0.0386964	0.31557
Il18	931	Phospholipids in small VLDL || id:931	exposure	MR Egger	3	-0.144038	0.376581	0.767431
Il18	931	Phospholipids in small VLDL || id:931	exposure	Weighted median	3	0.0326647	0.0314975	0.299709
Il18	931	Phospholipids in small VLDL || id:931	exposure	Inverse variance weighted	3	0.0269272	0.0287697	0.349294
Il18	931	Phospholipids in small VLDL || id:931	exposure	Simple mode	3	0.0356109	0.0405315	0.472285
Il18	931	Phospholipids in small VLDL || id:931	exposure	Weighted mode	3	0.0356109	0.0358955	0.425713
Il18	932	Triglycerides in small VLDL || id:932	exposure	MR Egger	3	0.0785174	0.376472	0.869102
Il18	932	Triglycerides in small VLDL || id:932	exposure	Weighted median	3	0.0306506	0.0330703	0.354014
Il18	932	Triglycerides in small VLDL || id:932	exposure	Inverse variance weighted	3	0.0332182	0.0287597	0.248081
Il18	932	Triglycerides in small VLDL || id:932	exposure	Simple mode	3	0.00583138	0.042934	0.904399
Il18	932	Triglycerides in small VLDL || id:932	exposure	Weighted mode	3	0.0109055	0.0388789	0.805448
Il18	933	Serum total cholesterol || id:933	exposure	MR Egger	3	-0.257426	0.377007	0.618602
Il18	933	Serum total cholesterol || id:933	exposure	Weighted median	3	-0.0184636	0.0322737	0.567257
Il18	933	Serum total cholesterol || id:933	exposure	Inverse variance weighted	3	-0.0265583	0.0288021	0.356479
Il18	933	Serum total cholesterol || id:933	exposure	Simple mode	3	-0.0175409	0.0405715	0.707642
Il18	933	Serum total cholesterol || id:933	exposure	Weighted mode	3	-0.0175409	0.0355742	0.670777
Il18	934	Serum total triglycerides || id:934	exposure	MR Egger	3	0.0754754	0.443716	0.892739
Il18	934	Serum total triglycerides || id:934	exposure	Weighted median	3	0.029769	0.0320849	0.353501
Il18	934	Serum total triglycerides || id:934	exposure	Inverse variance weighted	3	0.0325727	0.028763	0.257444
Il18	934	Serum total triglycerides || id:934	exposure	Simple mode	3	-0.00230144	0.0476959	0.9659
Il18	934	Serum total triglycerides || id:934	exposure	Weighted mode	3	0.00611906	0.0429262	0.899711
Il18	935	Sphingomyelins || id:935	exposure	MR Egger	3	-0.567076	0.842885	0.622979
Il18	935	Sphingomyelins || id:935	exposure	Weighted median	3	-0.0184123	0.0492168	0.708325
Il18	935	Sphingomyelins || id:935	exposure	Inverse variance weighted	3	-0.0325029	0.0549391	0.554108
Il18	935	Sphingomyelins || id:935	exposure	Simple mode	3	-0.00530329	0.0882335	0.957538
Il18	935	Sphingomyelins || id:935	exposure	Weighted mode	3	0.0288272	0.0837137	0.763417
Il18	936	Total fatty acids || id:936	exposure	MR Egger	3	-0.356955	0.458586	0.578927
Il18	936	Total fatty acids || id:936	exposure	Weighted median	3	0.008974	0.0411044	0.827178
Il18	936	Total fatty acids || id:936	exposure	Inverse variance weighted	3	0.0338687	0.0356531	0.342137
Il18	936	Total fatty acids || id:936	exposure	Simple mode	3	0.0015012	0.0590013	0.982012
Il18	936	Total fatty acids || id:936	exposure	Weighted mode	3	-0.00229888	0.053541	0.969653
Il18	937	Total phosphoglycerides || id:937	exposure	MR Egger	3	-0.449821	0.457264	0.505224
Il18	937	Total phosphoglycerides || id:937	exposure	Weighted median	3	-0.0428751	0.0427166	0.315518
Il18	937	Total phosphoglycerides || id:937	exposure	Inverse variance weighted	3	-0.0120388	0.0355569	0.734928
Il18	937	Total phosphoglycerides || id:937	exposure	Simple mode	3	-0.0487519	0.0564857	0.479059
Il18	937	Total phosphoglycerides || id:937	exposure	Weighted mode	3	-0.0504352	0.0559596	0.462562
Il18	938	Tyrosine || id:938	exposure	MR Egger	3	0.172551	0.35802	0.714086
Il18	938	Tyrosine || id:938	exposure	Weighted median	3	0.0470108	0.0307494	0.126305
Il18	938	Tyrosine || id:938	exposure	Inverse variance weighted	3	0.0404858	0.0268156	0.131099
Il18	938	Tyrosine || id:938	exposure	Simple mode	3	0.0505107	0.0380047	0.315171
Il18	938	Tyrosine || id:938	exposure	Weighted mode	3	0.0526419	0.037364	0.294227
Il18	939	Urea || id:939	exposure	MR Egger	3	0.737626	0.385666	0.306697
Il18	939	Urea || id:939	exposure	Weighted median	3	0.0401094	0.0370721	0.279284
Il18	939	Urea || id:939	exposure	Inverse variance weighted	3	0.0442175	0.0388663	0.255253
Il18	939	Urea || id:939	exposure	Simple mode	3	0.0776468	0.0546153	0.291028
Il18	939	Urea || id:939	exposure	Weighted mode	3	0.0328506	0.0471758	0.558257
Il18	94	Body mass index || id:94	exposure	Inverse variance weighted	2	0.0189489	0.0195536	0.332509
Il18	940	Valine || id:940	exposure	MR Egger	3	-0.00115757	0.357912	0.997941
Il18	940	Valine || id:940	exposure	Weighted median	3	0.0606737	0.0304626	0.0463992
Il18	940	Valine || id:940	exposure	Inverse variance weighted	3	0.0583692	0.0268595	0.0297707
Il18	940	Valine || id:940	exposure	Simple mode	3	0.0627358	0.0334501	0.201553
Il18	940	Valine || id:940	exposure	Weighted mode	3	0.0653546	0.0358897	0.210205
Il18	941	Mean diameter for VLDL particles || id:941	exposure	MR Egger	3	-0.181805	0.381142	0.716653
Il18	941	Mean diameter for VLDL particles || id:941	exposure	Weighted median	3	0.0673936	0.0332562	0.0427138
Il18	941	Mean diameter for VLDL particles || id:941	exposure	Inverse variance weighted	3	0.0587306	0.0297177	0.0481228
Il18	941	Mean diameter for VLDL particles || id:941	exposure	Simple mode	3	0.0687365	0.0391481	0.221206
Il18	941	Mean diameter for VLDL particles || id:941	exposure	Weighted mode	3	0.0687365	0.0360986	0.197199
Il18	942	Total cholesterol in very large HDL || id:942	exposure	MR Egger	3	-0.101146	0.376661	0.832987
Il18	942	Total cholesterol in very large HDL || id:942	exposure	Weighted median	3	0.0110684	0.0328159	0.735899
Il18	942	Total cholesterol in very large HDL || id:942	exposure	Inverse variance weighted	3	-0.00120109	0.0287668	0.966696
Il18	942	Total cholesterol in very large HDL || id:942	exposure	Simple mode	3	0.0140134	0.0407092	0.763497
Il18	942	Total cholesterol in very large HDL || id:942	exposure	Weighted mode	3	0.0160972	0.040272	0.728016
Il18	943	Cholesterol esters in very large HDL || id:943	exposure	MR Egger	3	0.0674844	0.382275	0.888761
Il18	943	Cholesterol esters in very large HDL || id:943	exposure	Weighted median	3	-0.0145627	0.0326639	0.655716
Il18	943	Cholesterol esters in very large HDL || id:943	exposure	Inverse variance weighted	3	-0.0118141	0.0298036	0.691812
Il18	943	Cholesterol esters in very large HDL || id:943	exposure	Simple mode	3	-0.0157611	0.0398012	0.73036
Il18	943	Cholesterol esters in very large HDL || id:943	exposure	Weighted mode	3	-0.0157611	0.0384513	0.721616
Il18	944	Free cholesterol in very large HDL || id:944	exposure	MR Egger	3	-0.0924181	0.376843	0.846895
Il18	944	Free cholesterol in very large HDL || id:944	exposure	Weighted median	3	-0.00931308	0.0324997	0.77445
Il18	944	Free cholesterol in very large HDL || id:944	exposure	Inverse variance weighted	3	-0.00921394	0.0287903	0.748941
Il18	944	Free cholesterol in very large HDL || id:944	exposure	Simple mode	3	-0.0102585	0.0381076	0.813006
Il18	944	Free cholesterol in very large HDL || id:944	exposure	Weighted mode	3	-0.000279448	0.0368191	0.994633
Il18	945	Total lipids in very large HDL || id:945	exposure	MR Egger	3	0.0809411	0.38191	0.867044
Il18	945	Total lipids in very large HDL || id:945	exposure	Weighted median	3	-0.0161281	0.0331085	0.626168
Il18	945	Total lipids in very large HDL || id:945	exposure	Inverse variance weighted	3	-0.0131782	0.0297803	0.658119
Il18	945	Total lipids in very large HDL || id:945	exposure	Simple mode	3	-0.0156202	0.0383855	0.723477
Il18	945	Total lipids in very large HDL || id:945	exposure	Weighted mode	3	-0.0181908	0.0396698	0.691562
Il18	946	Concentration of very large HDL particles || id:946	exposure	MR Egger	3	0.297858	0.38248	0.57878
Il18	946	Concentration of very large HDL particles || id:946	exposure	Weighted median	3	-0.0159793	0.0338964	0.637344
Il18	946	Concentration of very large HDL particles || id:946	exposure	Inverse variance weighted	3	-0.00507614	0.0298376	0.864911
Il18	946	Concentration of very large HDL particles || id:946	exposure	Simple mode	3	-0.0182088	0.0391825	0.687819
Il18	946	Concentration of very large HDL particles || id:946	exposure	Weighted mode	3	-0.0182088	0.0365313	0.66759
Il18	947	Phospholipids in very large HDL || id:947	exposure	MR Egger	3	0.029843	0.41085	0.953839
Il18	947	Phospholipids in very large HDL || id:947	exposure	Weighted median	3	-0.0136252	0.0337605	0.686519
Il18	947	Phospholipids in very large HDL || id:947	exposure	Inverse variance weighted	3	-0.0134171	0.0298024	0.652565
Il18	947	Phospholipids in very large HDL || id:947	exposure	Simple mode	3	0.0128317	0.0426434	0.791885
Il18	947	Phospholipids in very large HDL || id:947	exposure	Weighted mode	3	-0.012778	0.0401181	0.780283
Il18	948	Triglycerides in very large HDL || id:948	exposure	MR Egger	3	-0.0196612	0.376266	0.966765
Il18	948	Triglycerides in very large HDL || id:948	exposure	Weighted median	3	0.0219846	0.031598	0.486578
Il18	948	Triglycerides in very large HDL || id:948	exposure	Inverse variance weighted	3	0.0201835	0.0287565	0.482756
Il18	948	Triglycerides in very large HDL || id:948	exposure	Simple mode	3	0.0416712	0.0420883	0.426483
Il18	948	Triglycerides in very large HDL || id:948	exposure	Weighted mode	3	0.0383636	0.0370299	0.409034
Il18	949	Total lipids in very large VLDL || id:949	exposure	MR Egger	3	-0.136616	0.381507	0.781086
Il18	949	Total lipids in very large VLDL || id:949	exposure	Weighted median	3	0.0853274	0.0355441	0.0163679
Il18	949	Total lipids in very large VLDL || id:949	exposure	Inverse variance weighted	3	0.0782724	0.0297411	0.00849358
Il18	949	Total lipids in very large VLDL || id:949	exposure	Simple mode	3	0.0891063	0.040615	0.15949
Il18	949	Total lipids in very large VLDL || id:949	exposure	Weighted mode	3	0.0891063	0.0385076	0.146736
Il18	95	Body mass index || id:95	exposure	Inverse variance weighted	2	0.00537912	0.0191324	0.778593
Il18	950	Concentration of very large VLDL particles || id:950	exposure	MR Egger	3	-0.0568516	0.388703	0.907544
Il18	950	Concentration of very large VLDL particles || id:950	exposure	Weighted median	3	0.0825782	0.0329615	0.012235
Il18	950	Concentration of very large VLDL particles || id:950	exposure	Inverse variance weighted	3	0.0786129	0.0300638	0.00892625
Il18	950	Concentration of very large VLDL particles || id:950	exposure	Simple mode	3	0.0816047	0.040873	0.183975
Il18	950	Concentration of very large VLDL particles || id:950	exposure	Weighted mode	3	0.0853273	0.0392589	0.161815
Il18	951	Phospholipids in very large VLDL || id:951	exposure	MR Egger	3	-0.064417	0.3834	0.894028
Il18	951	Phospholipids in very large VLDL || id:951	exposure	Weighted median	3	0.0701731	0.0324415	0.0305363
Il18	951	Phospholipids in very large VLDL || id:951	exposure	Inverse variance weighted	3	0.066471	0.0289784	0.0218014
Il18	951	Phospholipids in very large VLDL || id:951	exposure	Simple mode	3	0.0681652	0.0397808	0.22875
Il18	951	Phospholipids in very large VLDL || id:951	exposure	Weighted mode	3	0.0735948	0.0382373	0.19415
Il18	952	Triglycerides in very large VLDL || id:952	exposure	MR Egger	3	-0.10528	0.60021	0.889458
Il18	952	Triglycerides in very large VLDL || id:952	exposure	Weighted median	3	0.0609564	0.0325688	0.0612594
Il18	952	Triglycerides in very large VLDL || id:952	exposure	Inverse variance weighted	3	0.0556981	0.0315776	0.0777576
Il18	952	Triglycerides in very large VLDL || id:952	exposure	Simple mode	3	0.0575023	0.044741	0.327448
Il18	952	Triglycerides in very large VLDL || id:952	exposure	Weighted mode	3	0.0650117	0.0395252	0.24174
Il18	953	Total lipids in very small VLDL || id:953	exposure	MR Egger	3	-0.212159	0.38266	0.677717
Il18	953	Total lipids in very small VLDL || id:953	exposure	Weighted median	3	0.0118704	0.0343465	0.729638
Il18	953	Total lipids in very small VLDL || id:953	exposure	Inverse variance weighted	3	0.0111044	0.0298374	0.709772
Il18	953	Total lipids in very small VLDL || id:953	exposure	Simple mode	3	-0.00151011	0.0398151	0.97319
Il18	953	Total lipids in very small VLDL || id:953	exposure	Weighted mode	3	0.01377	0.0373835	0.747951
Il18	954	Concentration of very small VLDL particles || id:954	exposure	MR Egger	3	-0.15931	0.413076	0.765667
Il18	954	Concentration of very small VLDL particles || id:954	exposure	Weighted median	3	0.0156739	0.0328975	0.633757
Il18	954	Concentration of very small VLDL particles || id:954	exposure	Inverse variance weighted	3	0.0164746	0.0302761	0.586342
Il18	954	Concentration of very small VLDL particles || id:954	exposure	Simple mode	3	0.00129457	0.0418609	0.978138
Il18	954	Concentration of very small VLDL particles || id:954	exposure	Weighted mode	3	0.00444622	0.0396556	0.920967
Il18	955	Phospholipids in very small VLDL || id:955	exposure	MR Egger	3	-0.216655	0.382638	0.672009
Il18	955	Phospholipids in very small VLDL || id:955	exposure	Weighted median	3	-0.00577985	0.0336173	0.863492
Il18	955	Phospholipids in very small VLDL || id:955	exposure	Inverse variance weighted	3	-0.00553161	0.029835	0.85291
Il18	955	Phospholipids in very small VLDL || id:955	exposure	Simple mode	3	-0.0213864	0.0403699	0.649207
Il18	955	Phospholipids in very small VLDL || id:955	exposure	Weighted mode	3	-0.00708057	0.0403126	0.87675
Il18	956	Triglycerides in very small VLDL || id:956	exposure	MR Egger	3	-0.168241	0.382521	0.736211
Il18	956	Triglycerides in very small VLDL || id:956	exposure	Weighted median	3	0.0301508	0.0307823	0.327341
Il18	956	Triglycerides in very small VLDL || id:956	exposure	Inverse variance weighted	3	0.0232524	0.0298301	0.435688
Il18	956	Triglycerides in very small VLDL || id:956	exposure	Simple mode	3	0.031501	0.037977	0.494075
Il18	956	Triglycerides in very small VLDL || id:956	exposure	Weighted mode	3	0.0312746	0.0356131	0.472469
Il18	957	Total lipids in chylomicrons and largest VLDL particles || id:957	exposure	MR Egger	3	-0.215449	0.417264	0.696567
Il18	957	Total lipids in chylomicrons and largest VLDL particles || id:957	exposure	Weighted median	3	0.0961183	0.0328467	0.00343056
Il18	957	Total lipids in chylomicrons and largest VLDL particles || id:957	exposure	Inverse variance weighted	3	0.0860394	0.0300535	0.00419817
Il18	957	Total lipids in chylomicrons and largest VLDL particles || id:957	exposure	Simple mode	3	0.101183	0.0416147	0.135585
Il18	957	Total lipids in chylomicrons and largest VLDL particles || id:957	exposure	Weighted mode	3	0.100581	0.0348844	0.102184
Il18	958	Concentration of chylomicrons and largest VLDL particles || id:958	exposure	MR Egger	3	-0.640848	0.420865	0.369935
Il18	958	Concentration of chylomicrons and largest VLDL particles || id:958	exposure	Weighted median	3	0.0616957	0.0355095	0.0823095
Il18	958	Concentration of chylomicrons and largest VLDL particles || id:958	exposure	Inverse variance weighted	3	0.0520084	0.0372851	0.163051
Il18	958	Concentration of chylomicrons and largest VLDL particles || id:958	exposure	Simple mode	3	0.0632736	0.0456018	0.29966
Il18	958	Concentration of chylomicrons and largest VLDL particles || id:958	exposure	Weighted mode	3	0.0681781	0.040499	0.234321
Il18	959	Phospholipids in chylomicrons and largest VLDL particles || id:959	exposure	MR Egger	3	0.0409276	0.402703	0.93552
Il18	959	Phospholipids in chylomicrons and largest VLDL particles || id:959	exposure	Weighted median	3	0.0659806	0.0335786	0.0494186
Il18	959	Phospholipids in chylomicrons and largest VLDL particles || id:959	exposure	Inverse variance weighted	3	0.0664269	0.028803	0.0210968
Il18	959	Phospholipids in chylomicrons and largest VLDL particles || id:959	exposure	Simple mode	3	0.0396719	0.0431463	0.454913
Il18	959	Phospholipids in chylomicrons and largest VLDL particles || id:959	exposure	Weighted mode	3	0.0642613	0.038451	0.236631
Il18	96	Height || id:96	exposure	Inverse variance weighted	2	-0.0173761	0.03687	0.637441
Il18	960	Triglycerides in chylomicrons and largest VLDL particles || id:960	exposure	MR Egger	3	-0.0850201	0.504339	0.89368
Il18	960	Triglycerides in chylomicrons and largest VLDL particles || id:960	exposure	Weighted median	3	0.0689889	0.03285	0.0357185
Il18	960	Triglycerides in chylomicrons and largest VLDL particles || id:960	exposure	Inverse variance weighted	3	0.0641466	0.0291415	0.0277208
Il18	960	Triglycerides in chylomicrons and largest VLDL particles || id:960	exposure	Simple mode	3	0.0663954	0.0423646	0.257578
Il18	960	Triglycerides in chylomicrons and largest VLDL particles || id:960	exposure	Weighted mode	3	0.0720145	0.0398291	0.212323
Il18	961	Cigarettes smoked per day || id:961	exposure	Inverse variance weighted	2	-0.19677	0.259842	0.448889
Il18	962	Ever vs never smoked || id:962	exposure	Inverse variance weighted	2	-0.0319155	0.0371167	0.389861
Il18	963	Former vs current smoker || id:963	exposure	Inverse variance weighted	2	0.0433039	0.049882	0.385325
Il18	964	Age of smoking initiation || id:964	exposure	Inverse variance weighted	2	0.00153294	0.00909175	0.866105
Il18	965	Lung adenocarcinoma || id:965	exposure	Inverse variance weighted	2	-0.223162	0.127158	0.0792595
Il18	966	Lung cancer || id:966	exposure	Inverse variance weighted	2	-0.186194	0.0581791	0.00137253
Il18	967	Squamous cell lung cancer || id:967	exposure	Inverse variance weighted	2	-0.0461017	0.0862057	0.592797
Il18	97	Height || id:97	exposure	Inverse variance weighted	2	-0.00596018	0.0211049	0.777631
Il18	973	Ulcerative colitis || id:973	exposure	Inverse variance weighted	2	0.208662	0.0663674	0.00166627
Il18	974	Body mass index || id:974	exposure	Inverse variance weighted	2	0.00659745	0.0132404	0.618287
Il18	975	Paget's disease || id:975	exposure	Inverse variance weighted	2	0.151704	0.207098	0.463849
Il18	976	Type 2 diabetes || id:976	exposure	Inverse variance weighted	2	0.115888	0.135091	0.390972
Il18	977	Forearm bone mineral density || id:977	exposure	MR Egger	3	0.59704	0.59363	0.498177
Il18	977	Forearm bone mineral density || id:977	exposure	Weighted median	3	0.0805568	0.0527242	0.12654
Il18	977	Forearm bone mineral density || id:977	exposure	Inverse variance weighted	3	0.0512637	0.0454787	0.259658
Il18	977	Forearm bone mineral density || id:977	exposure	Simple mode	3	0.0933972	0.0791318	0.359251
Il18	977	Forearm bone mineral density || id:977	exposure	Weighted mode	3	0.10125	0.0695987	0.282971
Il18	98	Hip circumference || id:98	exposure	Inverse variance weighted	2	0.0130016	0.0259277	0.616051
Il18	980	Femoral neck bone mineral density || id:980	exposure	MR Egger	3	-0.274386	0.559399	0.709689
Il18	980	Femoral neck bone mineral density || id:980	exposure	Weighted median	3	0.0269905	0.0305559	0.377065
Il18	980	Femoral neck bone mineral density || id:980	exposure	Inverse variance weighted	3	0.00696027	0.0333791	0.834822
Il18	980	Femoral neck bone mineral density || id:980	exposure	Simple mode	3	0.0415924	0.049383	0.488316
Il18	980	Femoral neck bone mineral density || id:980	exposure	Weighted mode	3	0.0497091	0.0562529	0.470093
Il18	982	Lumbar spine bone mineral density || id:982	exposure	MR Egger	3	0.155804	0.446264	0.78616
Il18	982	Lumbar spine bone mineral density || id:982	exposure	Weighted median	3	-0.00458302	0.0296256	0.877059
Il18	982	Lumbar spine bone mineral density || id:982	exposure	Inverse variance weighted	3	0.000642832	0.0252864	0.979718
Il18	982	Lumbar spine bone mineral density || id:982	exposure	Simple mode	3	-0.00126417	0.0360869	0.975237
Il18	982	Lumbar spine bone mineral density || id:982	exposure	Weighted mode	3	-0.00828989	0.0350822	0.835196
Il18	983	Hirschsprung's disease || id:983	exposure	Wald ratio	1	1.90758	0.543173	0.00044488
Il18	99	Hip circumference || id:99	exposure	Inverse variance weighted	2	0.00955449	0.0249506	0.701766
Il18	990	Bulimia nervosa || id:990	exposure	MR Egger	3	-0.123777	0.436834	0.824221
Il18	990	Bulimia nervosa || id:990	exposure	Weighted median	3	0.0135445	0.0240133	0.572725
Il18	990	Bulimia nervosa || id:990	exposure	Inverse variance weighted	3	0.0123422	0.0220386	0.575462
Il18	990	Bulimia nervosa || id:990	exposure	Simple mode	3	0.0138392	0.0247993	0.632944
Il18	990	Bulimia nervosa || id:990	exposure	Weighted mode	3	0.0135405	0.024188	0.631945
Il18	996	Eczema || id:996	exposure	MR Egger	3	0.710473	0.895884	0.573157
Il18	996	Eczema || id:996	exposure	Weighted median	3	0.0426763	0.0612176	0.485725
Il18	996	Eczema || id:996	exposure	Inverse variance weighted	3	0.0224528	0.0534471	0.674416
Il18	996	Eczema || id:996	exposure	Simple mode	3	0.0621036	0.0780452	0.509625
Il18	996	Eczema || id:996	exposure	Weighted mode	3	-0.0256043	0.0667397	0.738185
Il18	999	Body fat || id:999	exposure	Inverse variance weighted	2	-0.0141511	0.0155397	0.362485
Il18	UKB-a:1	Duration of strenuous sports || id:UKB-a:1	exposure	MR Egger	3	-0.119461	0.443201	0.832388
Il18	UKB-a:1	Duration of strenuous sports || id:UKB-a:1	exposure	Weighted median	3	0.0484944	0.0309441	0.117076
Il18	UKB-a:1	Duration of strenuous sports || id:UKB-a:1	exposure	Inverse variance weighted	3	0.028467	0.0266361	0.285189
Il18	UKB-a:1	Duration of strenuous sports || id:UKB-a:1	exposure	Simple mode	3	0.0580129	0.0438286	0.316662
Il18	UKB-a:1	Duration of strenuous sports || id:UKB-a:1	exposure	Weighted mode	3	0.0618194	0.0443582	0.298093
Il18	UKB-a:10	Getting up in morning || id:UKB-a:10	exposure	MR Egger	3	-0.039121	0.0649093	0.654695
Il18	UKB-a:10	Getting up in morning || id:UKB-a:10	exposure	Weighted median	3	0.00540825	0.00578391	0.349761
Il18	UKB-a:10	Getting up in morning || id:UKB-a:10	exposure	Inverse variance weighted	3	0.00583554	0.00523816	0.26526
Il18	UKB-a:10	Getting up in morning || id:UKB-a:10	exposure	Simple mode	3	0.0019726	0.00757635	0.818939
Il18	UKB-a:10	Getting up in morning || id:UKB-a:10	exposure	Weighted mode	3	0.00270868	0.00694188	0.734029
Il18	UKB-a:100	Non-cancer illness code self-reported: psoriasis || id:UKB-a:100	exposure	MR Egger	3	0.0130062	0.00903351	0.386467
Il18	UKB-a:100	Non-cancer illness code self-reported: psoriasis || id:UKB-a:100	exposure	Weighted median	3	0.00211432	0.000891948	0.0177665
Il18	UKB-a:100	Non-cancer illness code self-reported: psoriasis || id:UKB-a:100	exposure	Inverse variance weighted	3	0.00117333	0.00084258	0.163758
Il18	UKB-a:100	Non-cancer illness code self-reported: psoriasis || id:UKB-a:100	exposure	Simple mode	3	0.00217231	0.00133197	0.244488
Il18	UKB-a:100	Non-cancer illness code self-reported: psoriasis || id:UKB-a:100	exposure	Weighted mode	3	0.00218865	0.00144267	0.268528
Il18	UKB-a:101	Non-cancer illness code self-reported: malabsorption/coeliac disease || id:UKB-a:101	exposure	MR Egger	3	-0.00341533	0.00555256	0.648941
Il18	UKB-a:101	Non-cancer illness code self-reported: malabsorption/coeliac disease || id:UKB-a:101	exposure	Weighted median	3	9.12989e-05	0.000528968	0.862967
Il18	UKB-a:101	Non-cancer illness code self-reported: malabsorption/coeliac disease || id:UKB-a:101	exposure	Inverse variance weighted	3	0.000250744	0.000448077	0.575751
Il18	UKB-a:101	Non-cancer illness code self-reported: malabsorption/coeliac disease || id:UKB-a:101	exposure	Simple mode	3	-2.69083e-05	0.000657808	0.971087
Il18	UKB-a:101	Non-cancer illness code self-reported: malabsorption/coeliac disease || id:UKB-a:101	exposure	Weighted mode	3	-0.000116276	0.0006945	0.882434
Il18	UKB-a:102	Non-cancer illness code self-reported: diverticular disease/diverticulitis || id:UKB-a:102	exposure	MR Egger	3	0.00472186	0.0198171	0.851088
Il18	UKB-a:102	Non-cancer illness code self-reported: diverticular disease/diverticulitis || id:UKB-a:102	exposure	Weighted median	3	-7.67371e-05	0.000885255	0.930923
Il18	UKB-a:102	Non-cancer illness code self-reported: diverticular disease/diverticulitis || id:UKB-a:102	exposure	Inverse variance weighted	3	-6.20949e-07	0.00116267	0.999574
Il18	UKB-a:102	Non-cancer illness code self-reported: diverticular disease/diverticulitis || id:UKB-a:102	exposure	Simple mode	3	0.00104341	0.00144517	0.545299
Il18	UKB-a:102	Non-cancer illness code self-reported: diverticular disease/diverticulitis || id:UKB-a:102	exposure	Weighted mode	3	-0.000231678	0.00132677	0.877457
Il18	UKB-a:103	Non-cancer illness code self-reported: crohns disease || id:UKB-a:103	exposure	MR Egger	3	-0.0021996	0.00468507	0.72056
Il18	UKB-a:103	Non-cancer illness code self-reported: crohns disease || id:UKB-a:103	exposure	Weighted median	3	3.25778e-05	0.000426578	0.939125
Il18	UKB-a:103	Non-cancer illness code self-reported: crohns disease || id:UKB-a:103	exposure	Inverse variance weighted	3	4.0175e-05	0.000378073	0.915374
Il18	UKB-a:103	Non-cancer illness code self-reported: crohns disease || id:UKB-a:103	exposure	Simple mode	3	-0.000122989	0.000502759	0.829553
Il18	UKB-a:103	Non-cancer illness code self-reported: crohns disease || id:UKB-a:103	exposure	Weighted mode	3	-1.73014e-05	0.000512066	0.976115
Il18	UKB-a:104	Non-cancer illness code self-reported: ulcerative colitis || id:UKB-a:104	exposure	MR Egger	3	0.00095333	0.00660352	0.908724
Il18	UKB-a:104	Non-cancer illness code self-reported: ulcerative colitis || id:UKB-a:104	exposure	Weighted median	3	0.00064509	0.000573997	0.261073
Il18	UKB-a:104	Non-cancer illness code self-reported: ulcerative colitis || id:UKB-a:104	exposure	Inverse variance weighted	3	0.000713123	0.000498046	0.152189
Il18	UKB-a:104	Non-cancer illness code self-reported: ulcerative colitis || id:UKB-a:104	exposure	Simple mode	3	0.00019135	0.000745333	0.821384
Il18	UKB-a:104	Non-cancer illness code self-reported: ulcerative colitis || id:UKB-a:104	exposure	Weighted mode	3	0.000275062	0.000732656	0.743417
Il18	UKB-a:105	Non-cancer illness code self-reported: rheumatoid arthritis || id:UKB-a:105	exposure	MR Egger	3	-0.00480989	0.0128149	0.771412
Il18	UKB-a:105	Non-cancer illness code self-reported: rheumatoid arthritis || id:UKB-a:105	exposure	Weighted median	3	0.000338393	0.000875879	0.69924
Il18	UKB-a:105	Non-cancer illness code self-reported: rheumatoid arthritis || id:UKB-a:105	exposure	Inverse variance weighted	3	0.000202151	0.00078552	0.796911
Il18	UKB-a:105	Non-cancer illness code self-reported: rheumatoid arthritis || id:UKB-a:105	exposure	Simple mode	3	0.000204799	0.00106211	0.864903
Il18	UKB-a:105	Non-cancer illness code self-reported: rheumatoid arthritis || id:UKB-a:105	exposure	Weighted mode	3	0.000485871	0.00103629	0.685311
Il18	UKB-a:106	Non-cancer illness code self-reported: osteoarthritis || id:UKB-a:106	exposure	MR Egger	3	0.00269749	0.0355959	0.951848
Il18	UKB-a:106	Non-cancer illness code self-reported: osteoarthritis || id:UKB-a:106	exposure	Weighted median	3	0.000507167	0.00223266	0.820301
Il18	UKB-a:106	Non-cancer illness code self-reported: osteoarthritis || id:UKB-a:106	exposure	Inverse variance weighted	3	0.000365238	0.00203555	0.8576
Il18	UKB-a:106	Non-cancer illness code self-reported: osteoarthritis || id:UKB-a:106	exposure	Simple mode	3	0.00307315	0.00328546	0.448337
Il18	UKB-a:106	Non-cancer illness code self-reported: osteoarthritis || id:UKB-a:106	exposure	Weighted mode	3	0.00179413	0.00323395	0.634807
Il18	UKB-a:107	Non-cancer illness code self-reported: gout || id:UKB-a:107	exposure	MR Egger	3	0.0125535	0.00999118	0.427955
Il18	UKB-a:107	Non-cancer illness code self-reported: gout || id:UKB-a:107	exposure	Weighted median	3	-0.00132623	0.000883261	0.133222
Il18	UKB-a:107	Non-cancer illness code self-reported: gout || id:UKB-a:107	exposure	Inverse variance weighted	3	-0.000789952	0.000910555	0.385641
Il18	UKB-a:107	Non-cancer illness code self-reported: gout || id:UKB-a:107	exposure	Simple mode	3	-0.00133081	0.00102865	0.325018
Il18	UKB-a:107	Non-cancer illness code self-reported: gout || id:UKB-a:107	exposure	Weighted mode	3	-0.00133081	0.00103735	0.328118
Il18	UKB-a:108	Non-cancer illness code self-reported: high cholesterol || id:UKB-a:108	exposure	MR Egger	3	-0.00855538	0.0277021	0.809305
Il18	UKB-a:108	Non-cancer illness code self-reported: high cholesterol || id:UKB-a:108	exposure	Weighted median	3	-0.00331281	0.00249054	0.183466
Il18	UKB-a:108	Non-cancer illness code self-reported: high cholesterol || id:UKB-a:108	exposure	Inverse variance weighted	3	-0.00339565	0.00223549	0.128769
Il18	UKB-a:108	Non-cancer illness code self-reported: high cholesterol || id:UKB-a:108	exposure	Simple mode	3	-0.00486917	0.00340406	0.288881
Il18	UKB-a:108	Non-cancer illness code self-reported: high cholesterol || id:UKB-a:108	exposure	Weighted mode	3	-0.00312554	0.00298246	0.404623
Il18	UKB-a:109	Non-cancer illness code self-reported: hiatus hernia || id:UKB-a:109	exposure	MR Egger	3	-0.00916763	0.0128	0.604322
Il18	UKB-a:109	Non-cancer illness code self-reported: hiatus hernia || id:UKB-a:109	exposure	Weighted median	3	-0.000832558	0.00122782	0.497721
Il18	UKB-a:109	Non-cancer illness code self-reported: hiatus hernia || id:UKB-a:109	exposure	Inverse variance weighted	3	-0.000715381	0.00103293	0.488576
Il18	UKB-a:109	Non-cancer illness code self-reported: hiatus hernia || id:UKB-a:109	exposure	Simple mode	3	-0.00105159	0.00160182	0.578943
Il18	UKB-a:109	Non-cancer illness code self-reported: hiatus hernia || id:UKB-a:109	exposure	Weighted mode	3	-0.00160338	0.00176945	0.460502
Il18	UKB-a:11	Morning/evening person (chronotype) || id:UKB-a:11	exposure	MR Egger	3	0.000270473	0.0830278	0.997926
Il18	UKB-a:11	Morning/evening person (chronotype) || id:UKB-a:11	exposure	Weighted median	3	-0.00538882	0.00764137	0.480676
Il18	UKB-a:11	Morning/evening person (chronotype) || id:UKB-a:11	exposure	Inverse variance weighted	3	-0.00481368	0.00670645	0.4729
Il18	UKB-a:11	Morning/evening person (chronotype) || id:UKB-a:11	exposure	Simple mode	3	-0.00862768	0.00918373	0.446669
Il18	UKB-a:11	Morning/evening person (chronotype) || id:UKB-a:11	exposure	Weighted mode	3	-0.00828103	0.00943394	0.472636
Il18	UKB-a:110	Non-cancer illness code self-reported: varicose veins || id:UKB-a:110	exposure	MR Egger	3	-0.00572621	0.00828351	0.614941
Il18	UKB-a:110	Non-cancer illness code self-reported: varicose veins || id:UKB-a:110	exposure	Weighted median	3	0.000317374	0.000488807	0.516156
Il18	UKB-a:110	Non-cancer illness code self-reported: varicose veins || id:UKB-a:110	exposure	Inverse variance weighted	3	0.000108084	0.000578772	0.851859
Il18	UKB-a:110	Non-cancer illness code self-reported: varicose veins || id:UKB-a:110	exposure	Simple mode	3	0.000403411	0.000557309	0.544373
Il18	UKB-a:110	Non-cancer illness code self-reported: varicose veins || id:UKB-a:110	exposure	Weighted mode	3	0.000429238	0.00053482	0.506431
Il18	UKB-a:111	Non-cancer illness code self-reported: pneumothorax || id:UKB-a:111	exposure	MR Egger	3	0.000857831	0.00175838	0.71105
Il18	UKB-a:111	Non-cancer illness code self-reported: pneumothorax || id:UKB-a:111	exposure	Weighted median	3	-9.39992e-05	0.00015159	0.5352
Il18	UKB-a:111	Non-cancer illness code self-reported: pneumothorax || id:UKB-a:111	exposure	Inverse variance weighted	3	-6.0187e-05	0.000141897	0.671449
Il18	UKB-a:111	Non-cancer illness code self-reported: pneumothorax || id:UKB-a:111	exposure	Simple mode	3	-0.000106679	0.00019021	0.631351
Il18	UKB-a:111	Non-cancer illness code self-reported: pneumothorax || id:UKB-a:111	exposure	Weighted mode	3	-0.000106679	0.000176024	0.606103
Il18	UKB-a:112	Non-cancer illness code self-reported: polio / poliomyelitis || id:UKB-a:112	exposure	MR Egger	3	-0.00259068	0.00225251	0.455621
Il18	UKB-a:112	Non-cancer illness code self-reported: polio / poliomyelitis || id:UKB-a:112	exposure	Weighted median	3	0.000181558	0.000204223	0.373992
Il18	UKB-a:112	Non-cancer illness code self-reported: polio / poliomyelitis || id:UKB-a:112	exposure	Inverse variance weighted	3	0.000153474	0.000181772	0.398491
Il18	UKB-a:112	Non-cancer illness code self-reported: polio / poliomyelitis || id:UKB-a:112	exposure	Simple mode	3	0.000165466	0.000277967	0.612047
Il18	UKB-a:112	Non-cancer illness code self-reported: polio / poliomyelitis || id:UKB-a:112	exposure	Weighted mode	3	0.000210055	0.00024741	0.485285
Il18	UKB-a:113	Non-cancer illness code self-reported: arthritis (nos) || id:UKB-a:113	exposure	MR Egger	3	-0.0133339	0.0105404	0.425845
Il18	UKB-a:113	Non-cancer illness code self-reported: arthritis (nos) || id:UKB-a:113	exposure	Weighted median	3	0.00113944	0.000801514	0.15514
Il18	UKB-a:113	Non-cancer illness code self-reported: arthritis (nos) || id:UKB-a:113	exposure	Inverse variance weighted	3	0.00156538	0.00104369	0.133652
Il18	UKB-a:113	Non-cancer illness code self-reported: arthritis (nos) || id:UKB-a:113	exposure	Simple mode	3	0.000302074	0.00120002	0.824759
Il18	UKB-a:113	Non-cancer illness code self-reported: arthritis (nos) || id:UKB-a:113	exposure	Weighted mode	3	0.000308375	0.00116471	0.81598
Il18	UKB-a:114	Non-cancer illness code self-reported: hypertrophic cardiomyopathy (hcm / hocm) || id:UKB-a:114	exposure	MR Egger	3	0.000816331	0.00123059	0.627124
Il18	UKB-a:114	Non-cancer illness code self-reported: hypertrophic cardiomyopathy (hcm / hocm) || id:UKB-a:114	exposure	Weighted median	3	-0.000101714	0.000113145	0.368671
Il18	UKB-a:114	Non-cancer illness code self-reported: hypertrophic cardiomyopathy (hcm / hocm) || id:UKB-a:114	exposure	Inverse variance weighted	3	-6.70912e-05	9.93057e-05	0.499292
Il18	UKB-a:114	Non-cancer illness code self-reported: hypertrophic cardiomyopathy (hcm / hocm) || id:UKB-a:114	exposure	Simple mode	3	-0.000106579	0.000135383	0.513619
Il18	UKB-a:114	Non-cancer illness code self-reported: hypertrophic cardiomyopathy (hcm / hocm) || id:UKB-a:114	exposure	Weighted mode	3	-0.000106579	0.000128355	0.49368
Il18	UKB-a:115	Non-cancer illness code self-reported: vitiligo || id:UKB-a:115	exposure	MR Egger	3	0.00110395	0.00142345	0.580053
Il18	UKB-a:115	Non-cancer illness code self-reported: vitiligo || id:UKB-a:115	exposure	Weighted median	3	0.000105396	0.000146969	0.473293
Il18	UKB-a:115	Non-cancer illness code self-reported: vitiligo || id:UKB-a:115	exposure	Inverse variance weighted	3	8.63704e-05	0.000114869	0.452109
Il18	UKB-a:115	Non-cancer illness code self-reported: vitiligo || id:UKB-a:115	exposure	Simple mode	3	0.000136136	0.000187555	0.543381
Il18	UKB-a:115	Non-cancer illness code self-reported: vitiligo || id:UKB-a:115	exposure	Weighted mode	3	0.00018997	0.000190621	0.423966
Il18	UKB-a:116	Treatment/medication code: lisinopril || id:UKB-a:116	exposure	MR Egger	3	-0.00621132	0.0139418	0.73318
Il18	UKB-a:116	Treatment/medication code: lisinopril || id:UKB-a:116	exposure	Weighted median	3	0.00109255	0.00125601	0.384376
Il18	UKB-a:116	Treatment/medication code: lisinopril || id:UKB-a:116	exposure	Inverse variance weighted	3	0.000820157	0.00112507	0.466011
Il18	UKB-a:116	Treatment/medication code: lisinopril || id:UKB-a:116	exposure	Simple mode	3	0.00110018	0.00151994	0.544384
Il18	UKB-a:116	Treatment/medication code: lisinopril || id:UKB-a:116	exposure	Weighted mode	3	0.00110018	0.00141019	0.516967
Il18	UKB-a:117	Treatment/medication code: ramipril || id:UKB-a:117	exposure	MR Egger	3	-0.0194358	0.0305428	0.639216
Il18	UKB-a:117	Treatment/medication code: ramipril || id:UKB-a:117	exposure	Weighted median	3	0.00063616	0.00166254	0.701983
Il18	UKB-a:117	Treatment/medication code: ramipril || id:UKB-a:117	exposure	Inverse variance weighted	3	-4.57778e-05	0.00206632	0.982325
Il18	UKB-a:117	Treatment/medication code: ramipril || id:UKB-a:117	exposure	Simple mode	3	0.000875321	0.00219165	0.728219
Il18	UKB-a:117	Treatment/medication code: ramipril || id:UKB-a:117	exposure	Weighted mode	3	0.00102416	0.00184528	0.634673
Il18	UKB-a:118	Treatment/medication code: isosorbide mononitrate || id:UKB-a:118	exposure	MR Egger	3	-0.00266485	0.00485039	0.680168
Il18	UKB-a:118	Treatment/medication code: isosorbide mononitrate || id:UKB-a:118	exposure	Weighted median	3	-0.000596631	0.000443896	0.178923
Il18	UKB-a:118	Treatment/medication code: isosorbide mononitrate || id:UKB-a:118	exposure	Inverse variance weighted	3	-0.000668097	0.000391414	0.0878444
Il18	UKB-a:118	Treatment/medication code: isosorbide mononitrate || id:UKB-a:118	exposure	Simple mode	3	-0.000566672	0.000487445	0.36498
Il18	UKB-a:118	Treatment/medication code: isosorbide mononitrate || id:UKB-a:118	exposure	Weighted mode	3	-0.000557395	0.000523093	0.398225
Il18	UKB-a:119	Treatment/medication code: isosorbide dinitrate || id:UKB-a:119	exposure	MR Egger	3	-0.000648289	0.0013144	0.708295
Il18	UKB-a:119	Treatment/medication code: isosorbide dinitrate || id:UKB-a:119	exposure	Weighted median	3	-0.00013274	0.000117207	0.257413
Il18	UKB-a:119	Treatment/medication code: isosorbide dinitrate || id:UKB-a:119	exposure	Inverse variance weighted	3	-0.000108853	0.000106069	0.304772
Il18	UKB-a:119	Treatment/medication code: isosorbide dinitrate || id:UKB-a:119	exposure	Simple mode	3	-0.000150144	0.000143589	0.405475
Il18	UKB-a:119	Treatment/medication code: isosorbide dinitrate || id:UKB-a:119	exposure	Weighted mode	3	-0.000162793	0.000145231	0.378839
Il18	UKB-a:12	Nap during day || id:UKB-a:12	exposure	MR Egger	3	0.0456454	0.0501007	0.529602
Il18	UKB-a:12	Nap during day || id:UKB-a:12	exposure	Weighted median	3	0.00498403	0.00474376	0.29342
Il18	UKB-a:12	Nap during day || id:UKB-a:12	exposure	Inverse variance weighted	3	0.00430001	0.00404307	0.287533
Il18	UKB-a:12	Nap during day || id:UKB-a:12	exposure	Simple mode	3	0.00783411	0.00626894	0.337832
Il18	UKB-a:12	Nap during day || id:UKB-a:12	exposure	Weighted mode	3	0.00766739	0.0062029	0.3419
Il18	UKB-a:120	Treatment/medication code: tranexamic acid || id:UKB-a:120	exposure	MR Egger	3	0.0010119	0.00305695	0.796496
Il18	UKB-a:120	Treatment/medication code: tranexamic acid || id:UKB-a:120	exposure	Weighted median	3	-0.000269818	0.000279825	0.334927
Il18	UKB-a:120	Treatment/medication code: tranexamic acid || id:UKB-a:120	exposure	Inverse variance weighted	3	-0.000235868	0.000246687	0.339001
Il18	UKB-a:120	Treatment/medication code: tranexamic acid || id:UKB-a:120	exposure	Simple mode	3	-0.000250678	0.000367642	0.5657
Il18	UKB-a:120	Treatment/medication code: tranexamic acid || id:UKB-a:120	exposure	Weighted mode	3	-0.00030787	0.000346967	0.468522
Il18	UKB-a:121	Treatment/medication code: simvastatin || id:UKB-a:121	exposure	MR Egger	3	-0.00378616	0.0268004	0.910655
Il18	UKB-a:121	Treatment/medication code: simvastatin || id:UKB-a:121	exposure	Weighted median	3	-0.00441175	0.00255948	0.0847641
Il18	UKB-a:121	Treatment/medication code: simvastatin || id:UKB-a:121	exposure	Inverse variance weighted	3	-0.00446949	0.00216272	0.0387715
Il18	UKB-a:121	Treatment/medication code: simvastatin || id:UKB-a:121	exposure	Simple mode	3	-0.00363347	0.00277731	0.320924
Il18	UKB-a:121	Treatment/medication code: simvastatin || id:UKB-a:121	exposure	Weighted mode	3	-0.00397492	0.00292996	0.307733
Il18	UKB-a:122	Treatment/medication code: ventolin 100micrograms inhaler || id:UKB-a:122	exposure	MR Egger	3	0.0114371	0.014184	0.567992
Il18	UKB-a:122	Treatment/medication code: ventolin 100micrograms inhaler || id:UKB-a:122	exposure	Weighted median	3	0.00117609	0.0013418	0.380758
Il18	UKB-a:122	Treatment/medication code: ventolin 100micrograms inhaler || id:UKB-a:122	exposure	Inverse variance weighted	3	0.000982956	0.00114461	0.390468
Il18	UKB-a:122	Treatment/medication code: ventolin 100micrograms inhaler || id:UKB-a:122	exposure	Simple mode	3	0.00149397	0.00203645	0.539525
Il18	UKB-a:122	Treatment/medication code: ventolin 100micrograms inhaler || id:UKB-a:122	exposure	Weighted mode	3	0.00204688	0.00192627	0.399294
Il18	UKB-a:123	Treatment/medication code: atrovent 20micrograms inhaler || id:UKB-a:123	exposure	MR Egger	3	-0.00239149	0.00266809	0.534768
Il18	UKB-a:123	Treatment/medication code: atrovent 20micrograms inhaler || id:UKB-a:123	exposure	Weighted median	3	0.000135972	0.000244034	0.5774
Il18	UKB-a:123	Treatment/medication code: atrovent 20micrograms inhaler || id:UKB-a:123	exposure	Inverse variance weighted	3	0.000134118	0.000215308	0.533343
Il18	UKB-a:123	Treatment/medication code: atrovent 20micrograms inhaler || id:UKB-a:123	exposure	Simple mode	3	-2.30465e-05	0.000309657	0.947446
Il18	UKB-a:123	Treatment/medication code: atrovent 20micrograms inhaler || id:UKB-a:123	exposure	Weighted mode	3	0.000133498	0.000308614	0.707502
Il18	UKB-a:124	Treatment/medication code: becotide 50 inhaler || id:UKB-a:124	exposure	MR Egger	3	0.00226292	0.00661335	0.790115
Il18	UKB-a:124	Treatment/medication code: becotide 50 inhaler || id:UKB-a:124	exposure	Weighted median	3	0.000162551	0.000563162	0.772857
Il18	UKB-a:124	Treatment/medication code: becotide 50 inhaler || id:UKB-a:124	exposure	Inverse variance weighted	3	0.000161896	0.000533681	0.761618
Il18	UKB-a:124	Treatment/medication code: becotide 50 inhaler || id:UKB-a:124	exposure	Simple mode	3	0.000303747	0.000726902	0.716636
Il18	UKB-a:124	Treatment/medication code: becotide 50 inhaler || id:UKB-a:124	exposure	Weighted mode	3	0.00017428	0.000666166	0.818095
Il18	UKB-a:125	Treatment/medication code: kapake tablet || id:UKB-a:125	exposure	MR Egger	3	-3.10533e-05	0.00141594	0.98604
Il18	UKB-a:125	Treatment/medication code: kapake tablet || id:UKB-a:125	exposure	Weighted median	3	0.000183611	0.00013101	0.161064
Il18	UKB-a:125	Treatment/medication code: kapake tablet || id:UKB-a:125	exposure	Inverse variance weighted	3	0.000180978	0.000114262	0.113222
Il18	UKB-a:125	Treatment/medication code: kapake tablet || id:UKB-a:125	exposure	Simple mode	3	0.000134143	0.00016081	0.491947
Il18	UKB-a:125	Treatment/medication code: kapake tablet || id:UKB-a:125	exposure	Weighted mode	3	0.00019004	0.000167779	0.374864
Il18	UKB-a:126	Treatment/medication code: lansoprazole || id:UKB-a:126	exposure	MR Egger	3	-0.00296073	0.0157558	0.881749
Il18	UKB-a:126	Treatment/medication code: lansoprazole || id:UKB-a:126	exposure	Weighted median	3	-0.00117716	0.0013836	0.394884
Il18	UKB-a:126	Treatment/medication code: lansoprazole || id:UKB-a:126	exposure	Inverse variance weighted	3	-0.0012374	0.00127145	0.330444
Il18	UKB-a:126	Treatment/medication code: lansoprazole || id:UKB-a:126	exposure	Simple mode	3	-0.00114761	0.00165021	0.558724
Il18	UKB-a:126	Treatment/medication code: lansoprazole || id:UKB-a:126	exposure	Weighted mode	3	-0.0011435	0.00161391	0.552067
Il18	UKB-a:127	Treatment/medication code: lisinopril+hydrochlorothiazide 10mg/12.5mg tablet || id:UKB-a:127	exposure	MR Egger	3	-0.00122387	0.00155926	0.576349
Il18	UKB-a:127	Treatment/medication code: lisinopril+hydrochlorothiazide 10mg/12.5mg tablet || id:UKB-a:127	exposure	Weighted median	3	6.82594e-05	0.000143978	0.63543
Il18	UKB-a:127	Treatment/medication code: lisinopril+hydrochlorothiazide 10mg/12.5mg tablet || id:UKB-a:127	exposure	Inverse variance weighted	3	2.25907e-05	0.000125828	0.857517
Il18	UKB-a:127	Treatment/medication code: lisinopril+hydrochlorothiazide 10mg/12.5mg tablet || id:UKB-a:127	exposure	Simple mode	3	7.09085e-05	0.000167535	0.713285
Il18	UKB-a:127	Treatment/medication code: lisinopril+hydrochlorothiazide 10mg/12.5mg tablet || id:UKB-a:127	exposure	Weighted mode	3	7.09085e-05	0.000160571	0.701935
Il18	UKB-a:128	Treatment/medication code: tramadol || id:UKB-a:128	exposure	MR Egger	3	-0.00166548	0.00886289	0.881748
Il18	UKB-a:128	Treatment/medication code: tramadol || id:UKB-a:128	exposure	Weighted median	3	-9.1118e-05	0.000798383	0.909136
Il18	UKB-a:128	Treatment/medication code: tramadol || id:UKB-a:128	exposure	Inverse variance weighted	3	-0.000105666	0.000715212	0.882547
Il18	UKB-a:128	Treatment/medication code: tramadol || id:UKB-a:128	exposure	Simple mode	3	-4.92039e-05	0.000976361	0.964388
Il18	UKB-a:128	Treatment/medication code: tramadol || id:UKB-a:128	exposure	Weighted mode	3	8.38298e-05	0.000911668	0.935117
Il18	UKB-a:129	Treatment/medication code: omeprazole || id:UKB-a:129	exposure	MR Egger	3	-0.0121785	0.0198685	0.64993
Il18	UKB-a:129	Treatment/medication code: omeprazole || id:UKB-a:129	exposure	Weighted median	3	-0.00408414	0.00180184	0.0234117
Il18	UKB-a:129	Treatment/medication code: omeprazole || id:UKB-a:129	exposure	Inverse variance weighted	3	-0.0043769	0.00160334	0.006336
Il18	UKB-a:129	Treatment/medication code: omeprazole || id:UKB-a:129	exposure	Simple mode	3	-0.00398389	0.00218904	0.210377
Il18	UKB-a:129	Treatment/medication code: omeprazole || id:UKB-a:129	exposure	Weighted mode	3	-0.00398389	0.00207262	0.194522
Il18	UKB-a:13	Sleeplessness / insomnia || id:UKB-a:13	exposure	MR Egger	3	0.0729655	0.0605853	0.441154
Il18	UKB-a:13	Sleeplessness / insomnia || id:UKB-a:13	exposure	Weighted median	3	-0.000586233	0.00560249	0.916663
Il18	UKB-a:13	Sleeplessness / insomnia || id:UKB-a:13	exposure	Inverse variance weighted	3	-0.000338466	0.00488916	0.944808
Il18	UKB-a:13	Sleeplessness / insomnia || id:UKB-a:13	exposure	Simple mode	3	0.0033964	0.00724598	0.685389
Il18	UKB-a:13	Sleeplessness / insomnia || id:UKB-a:13	exposure	Weighted mode	3	-0.000980765	0.00739845	0.906672
Il18	UKB-a:130	Treatment/medication code: senna || id:UKB-a:130	exposure	MR Egger	3	0.00137587	0.00367409	0.77189
Il18	UKB-a:130	Treatment/medication code: senna || id:UKB-a:130	exposure	Weighted median	3	7.91928e-05	0.000332923	0.811981
Il18	UKB-a:130	Treatment/medication code: senna || id:UKB-a:130	exposure	Inverse variance weighted	3	0.000189089	0.000296489	0.52363
Il18	UKB-a:130	Treatment/medication code: senna || id:UKB-a:130	exposure	Simple mode	3	1.08867e-05	0.000424624	0.981874
Il18	UKB-a:130	Treatment/medication code: senna || id:UKB-a:130	exposure	Weighted mode	3	-3.06111e-05	0.000418007	0.948287
Il18	UKB-a:131	Treatment/medication code: atenolol || id:UKB-a:131	exposure	MR Egger	3	-0.0200783	0.0164209	0.436419
Il18	UKB-a:131	Treatment/medication code: atenolol || id:UKB-a:131	exposure	Weighted median	3	-0.00039648	0.00153751	0.796507
Il18	UKB-a:131	Treatment/medication code: atenolol || id:UKB-a:131	exposure	Inverse variance weighted	3	-0.000514331	0.00132512	0.697913
Il18	UKB-a:131	Treatment/medication code: atenolol || id:UKB-a:131	exposure	Simple mode	3	-0.00108997	0.00201878	0.643332
Il18	UKB-a:131	Treatment/medication code: atenolol || id:UKB-a:131	exposure	Weighted mode	3	-0.000218527	0.00186326	0.917353
Il18	UKB-a:132	Treatment/medication code: aspirin || id:UKB-a:132	exposure	MR Egger	3	0.062326	0.0286031	0.273907
Il18	UKB-a:132	Treatment/medication code: aspirin || id:UKB-a:132	exposure	Weighted median	3	-0.00202045	0.00300923	0.501954
Il18	UKB-a:132	Treatment/medication code: aspirin || id:UKB-a:132	exposure	Inverse variance weighted	3	-0.00198037	0.00376014	0.59842
Il18	UKB-a:132	Treatment/medication code: aspirin || id:UKB-a:132	exposure	Simple mode	3	0.00185318	0.0047824	0.735737
Il18	UKB-a:132	Treatment/medication code: aspirin || id:UKB-a:132	exposure	Weighted mode	3	-0.00205498	0.00412658	0.667861
Il18	UKB-a:133	Treatment/medication code: logynon tablet || id:UKB-a:133	exposure	MR Egger	3	0.00233171	0.00173376	0.407032
Il18	UKB-a:133	Treatment/medication code: logynon tablet || id:UKB-a:133	exposure	Weighted median	3	-0.000130755	0.000168827	0.438642
Il18	UKB-a:133	Treatment/medication code: logynon tablet || id:UKB-a:133	exposure	Inverse variance weighted	3	-0.000122441	0.000142262	0.38942
Il18	UKB-a:133	Treatment/medication code: logynon tablet || id:UKB-a:133	exposure	Simple mode	3	-1.46625e-05	0.000227405	0.954455
Il18	UKB-a:133	Treatment/medication code: logynon tablet || id:UKB-a:133	exposure	Weighted mode	3	-0.000147728	0.000207568	0.550463
Il18	UKB-a:134	Treatment/medication code: hydroxocobalamin product || id:UKB-a:134	exposure	MR Egger	3	0.00131774	0.00133853	0.504982
Il18	UKB-a:134	Treatment/medication code: hydroxocobalamin product || id:UKB-a:134	exposure	Weighted median	3	0.00010502	0.000123893	0.39662
Il18	UKB-a:134	Treatment/medication code: hydroxocobalamin product || id:UKB-a:134	exposure	Inverse variance weighted	3	9.84982e-05	0.000108016	0.361828
Il18	UKB-a:134	Treatment/medication code: hydroxocobalamin product || id:UKB-a:134	exposure	Simple mode	3	0.000199398	0.000169238	0.359913
Il18	UKB-a:134	Treatment/medication code: hydroxocobalamin product || id:UKB-a:134	exposure	Weighted mode	3	0.000169196	0.000153542	0.385363
Il18	UKB-a:135	Treatment/medication code: vitamin b12 preparation || id:UKB-a:135	exposure	MR Egger	3	-0.000653753	0.00467989	0.91164
Il18	UKB-a:135	Treatment/medication code: vitamin b12 preparation || id:UKB-a:135	exposure	Weighted median	3	-9.38381e-05	0.000413391	0.820427
Il18	UKB-a:135	Treatment/medication code: vitamin b12 preparation || id:UKB-a:135	exposure	Inverse variance weighted	3	-8.92493e-05	0.000377655	0.813181
Il18	UKB-a:135	Treatment/medication code: vitamin b12 preparation || id:UKB-a:135	exposure	Simple mode	3	-0.000102334	0.000503286	0.857686
Il18	UKB-a:135	Treatment/medication code: vitamin b12 preparation || id:UKB-a:135	exposure	Weighted mode	3	-0.000151256	0.000479658	0.782364
Il18	UKB-a:136	Treatment/medication code: ibuprofen || id:UKB-a:136	exposure	MR Egger	3	0.0186277	0.0279214	0.625454
Il18	UKB-a:136	Treatment/medication code: ibuprofen || id:UKB-a:136	exposure	Weighted median	3	-0.00351245	0.0025271	0.164555
Il18	UKB-a:136	Treatment/medication code: ibuprofen || id:UKB-a:136	exposure	Inverse variance weighted	3	-0.00327439	0.00225318	0.14616
Il18	UKB-a:136	Treatment/medication code: ibuprofen || id:UKB-a:136	exposure	Simple mode	3	-0.00344164	0.0033691	0.414451
Il18	UKB-a:136	Treatment/medication code: ibuprofen || id:UKB-a:136	exposure	Weighted mode	3	-0.0037667	0.00292428	0.326633
Il18	UKB-a:137	Treatment/medication code: morphine || id:UKB-a:137	exposure	MR Egger	3	0.000972251	0.00203384	0.716117
Il18	UKB-a:137	Treatment/medication code: morphine || id:UKB-a:137	exposure	Weighted median	3	-0.000212844	0.000190988	0.265092
Il18	UKB-a:137	Treatment/medication code: morphine || id:UKB-a:137	exposure	Inverse variance weighted	3	-0.000221583	0.000164126	0.17699
Il18	UKB-a:137	Treatment/medication code: morphine || id:UKB-a:137	exposure	Simple mode	3	-0.000122349	0.000222553	0.63768
Il18	UKB-a:137	Treatment/medication code: morphine || id:UKB-a:137	exposure	Weighted mode	3	-0.00014847	0.00022693	0.580128
Il18	UKB-a:138	Treatment/medication code: quinine || id:UKB-a:138	exposure	MR Egger	3	0.0015212	0.00693853	0.862602
Il18	UKB-a:138	Treatment/medication code: quinine || id:UKB-a:138	exposure	Weighted median	3	-0.000457007	0.000656324	0.486233
Il18	UKB-a:138	Treatment/medication code: quinine || id:UKB-a:138	exposure	Inverse variance weighted	3	-0.000418457	0.000559921	0.454853
Il18	UKB-a:138	Treatment/medication code: quinine || id:UKB-a:138	exposure	Simple mode	3	-0.000237303	0.00089209	0.815146
Il18	UKB-a:138	Treatment/medication code: quinine || id:UKB-a:138	exposure	Weighted mode	3	-0.000529033	0.000752792	0.554989
Il18	UKB-a:139	Treatment/medication code: gliclazide || id:UKB-a:139	exposure	MR Egger	3	0.00448619	0.0076992	0.664126
Il18	UKB-a:139	Treatment/medication code: gliclazide || id:UKB-a:139	exposure	Weighted median	3	-0.000278671	0.000734558	0.704411
Il18	UKB-a:139	Treatment/medication code: gliclazide || id:UKB-a:139	exposure	Inverse variance weighted	3	-0.000407788	0.000621305	0.511605
Il18	UKB-a:139	Treatment/medication code: gliclazide || id:UKB-a:139	exposure	Simple mode	3	-0.000143617	0.000945556	0.893214
Il18	UKB-a:139	Treatment/medication code: gliclazide || id:UKB-a:139	exposure	Weighted mode	3	9.20643e-05	0.00102282	0.936482
Il18	UKB-a:14	Snoring || id:UKB-a:14	exposure	MR Egger	3	-0.000746624	0.0416196	0.988581
Il18	UKB-a:14	Snoring || id:UKB-a:14	exposure	Weighted median	3	0.00390406	0.00366095	0.28624
Il18	UKB-a:14	Snoring || id:UKB-a:14	exposure	Inverse variance weighted	3	0.00376787	0.00335955	0.262058
Il18	UKB-a:14	Snoring || id:UKB-a:14	exposure	Simple mode	3	0.00387565	0.00455535	0.484497
Il18	UKB-a:14	Snoring || id:UKB-a:14	exposure	Weighted mode	3	0.00401639	0.00421776	0.441469
Il18	UKB-a:140	Treatment/medication code: carbimazole || id:UKB-a:140	exposure	MR Egger	3	-0.00289022	0.00242102	0.443906
Il18	UKB-a:140	Treatment/medication code: carbimazole || id:UKB-a:140	exposure	Weighted median	3	0.000434106	0.000228627	0.0575964
Il18	UKB-a:140	Treatment/medication code: carbimazole || id:UKB-a:140	exposure	Inverse variance weighted	3	0.000317714	0.000210663	0.131513
Il18	UKB-a:140	Treatment/medication code: carbimazole || id:UKB-a:140	exposure	Simple mode	3	0.000443655	0.000274154	0.247015
Il18	UKB-a:140	Treatment/medication code: carbimazole || id:UKB-a:140	exposure	Weighted mode	3	0.000441394	0.000253868	0.224222
Il18	UKB-a:141	Treatment/medication code: prednisolone || id:UKB-a:141	exposure	MR Egger	3	-0.00358435	0.0092661	0.765026
Il18	UKB-a:141	Treatment/medication code: prednisolone || id:UKB-a:141	exposure	Weighted median	3	0.000570194	0.000599245	0.34134
Il18	UKB-a:141	Treatment/medication code: prednisolone || id:UKB-a:141	exposure	Inverse variance weighted	3	0.000457429	0.000577152	0.428032
Il18	UKB-a:141	Treatment/medication code: prednisolone || id:UKB-a:141	exposure	Simple mode	3	0.000522104	0.000793126	0.577999
Il18	UKB-a:141	Treatment/medication code: prednisolone || id:UKB-a:141	exposure	Weighted mode	3	0.000686171	0.00071321	0.43752
Il18	UKB-a:142	Treatment/medication code: allopurinol || id:UKB-a:142	exposure	MR Egger	3	0.0149902	0.00893051	0.342052
Il18	UKB-a:142	Treatment/medication code: allopurinol || id:UKB-a:142	exposure	Weighted median	3	-0.000596734	0.000898796	0.506738
Il18	UKB-a:142	Treatment/medication code: allopurinol || id:UKB-a:142	exposure	Inverse variance weighted	3	-0.000449941	0.000884366	0.610912
Il18	UKB-a:142	Treatment/medication code: allopurinol || id:UKB-a:142	exposure	Simple mode	3	-0.000468366	0.00112131	0.716742
Il18	UKB-a:142	Treatment/medication code: allopurinol || id:UKB-a:142	exposure	Weighted mode	3	-0.000763465	0.001047	0.541715
Il18	UKB-a:143	Treatment/medication code: beconase 50micrograms nasal spray || id:UKB-a:143	exposure	MR Egger	3	-0.00240616	0.00694146	0.787576
Il18	UKB-a:143	Treatment/medication code: beconase 50micrograms nasal spray || id:UKB-a:143	exposure	Weighted median	3	-0.000716016	0.00061437	0.243838
Il18	UKB-a:143	Treatment/medication code: beconase 50micrograms nasal spray || id:UKB-a:143	exposure	Inverse variance weighted	3	-0.000795601	0.000560158	0.155516
Il18	UKB-a:143	Treatment/medication code: beconase 50micrograms nasal spray || id:UKB-a:143	exposure	Simple mode	3	-0.000643794	0.000784588	0.498142
Il18	UKB-a:143	Treatment/medication code: beconase 50micrograms nasal spray || id:UKB-a:143	exposure	Weighted mode	3	-0.000569351	0.00076288	0.533277
Il18	UKB-a:144	Treatment/medication code: rhinocort 50micrograms nasal spray || id:UKB-a:144	exposure	MR Egger	3	-0.00248198	0.00175847	0.392416
Il18	UKB-a:144	Treatment/medication code: rhinocort 50micrograms nasal spray || id:UKB-a:144	exposure	Weighted median	3	0.000116682	0.000167324	0.485589
Il18	UKB-a:144	Treatment/medication code: rhinocort 50micrograms nasal spray || id:UKB-a:144	exposure	Inverse variance weighted	3	9.9313e-05	0.000148381	0.503297
Il18	UKB-a:144	Treatment/medication code: rhinocort 50micrograms nasal spray || id:UKB-a:144	exposure	Simple mode	3	6.45753e-05	0.000213951	0.791279
Il18	UKB-a:144	Treatment/medication code: rhinocort 50micrograms nasal spray || id:UKB-a:144	exposure	Weighted mode	3	0.000143104	0.000201016	0.550364
Il18	UKB-a:145	Treatment/medication code: ranitidine || id:UKB-a:145	exposure	MR Egger	3	0.00493234	0.010722	0.725517
Il18	UKB-a:145	Treatment/medication code: ranitidine || id:UKB-a:145	exposure	Weighted median	3	0.000234853	0.000989652	0.812417
Il18	UKB-a:145	Treatment/medication code: ranitidine || id:UKB-a:145	exposure	Inverse variance weighted	3	0.000372416	0.000865237	0.66689
Il18	UKB-a:145	Treatment/medication code: ranitidine || id:UKB-a:145	exposure	Simple mode	3	0.000301343	0.00124645	0.831494
Il18	UKB-a:145	Treatment/medication code: ranitidine || id:UKB-a:145	exposure	Weighted mode	3	0.000100254	0.0011296	0.937366
Il18	UKB-a:146	Treatment/medication code: amitriptyline || id:UKB-a:146	exposure	MR Egger	3	0.00344436	0.0115621	0.81568
Il18	UKB-a:146	Treatment/medication code: amitriptyline || id:UKB-a:146	exposure	Weighted median	3	-0.00320299	0.00108463	0.00314618
Il18	UKB-a:146	Treatment/medication code: amitriptyline || id:UKB-a:146	exposure	Inverse variance weighted	3	-0.00320794	0.000933029	0.000585586
Il18	UKB-a:146	Treatment/medication code: amitriptyline || id:UKB-a:146	exposure	Simple mode	3	-0.0027779	0.00135373	0.176603
Il18	UKB-a:146	Treatment/medication code: amitriptyline || id:UKB-a:146	exposure	Weighted mode	3	-0.0031899	0.00129871	0.133382
Il18	UKB-a:147	Treatment/medication code: dothiepin || id:UKB-a:147	exposure	MR Egger	3	-0.000617108	0.00171544	0.78016
Il18	UKB-a:147	Treatment/medication code: dothiepin || id:UKB-a:147	exposure	Weighted median	3	1.19845e-06	0.000160052	0.994026
Il18	UKB-a:147	Treatment/medication code: dothiepin || id:UKB-a:147	exposure	Inverse variance weighted	3	1.93064e-06	0.000138431	0.988873
Il18	UKB-a:147	Treatment/medication code: dothiepin || id:UKB-a:147	exposure	Simple mode	3	2.30156e-06	0.000192879	0.991563
Il18	UKB-a:147	Treatment/medication code: dothiepin || id:UKB-a:147	exposure	Weighted mode	3	-6.90592e-05	0.000195618	0.757802
Il18	UKB-a:148	Treatment/medication code: bisoprolol || id:UKB-a:148	exposure	MR Egger	3	0.0211823	0.0102199	0.28618
Il18	UKB-a:148	Treatment/medication code: bisoprolol || id:UKB-a:148	exposure	Weighted median	3	0.000274035	0.0010152	0.787213
Il18	UKB-a:148	Treatment/medication code: bisoprolol || id:UKB-a:148	exposure	Inverse variance weighted	3	0.000230105	0.00125469	0.854487
Il18	UKB-a:148	Treatment/medication code: bisoprolol || id:UKB-a:148	exposure	Simple mode	3	0.00173754	0.00159406	0.38953
Il18	UKB-a:148	Treatment/medication code: bisoprolol || id:UKB-a:148	exposure	Weighted mode	3	0.000629617	0.00161699	0.734548
Il18	UKB-a:149	Treatment/medication code: doxazosin || id:UKB-a:149	exposure	MR Egger	3	-0.00261988	0.00894793	0.818671
Il18	UKB-a:149	Treatment/medication code: doxazosin || id:UKB-a:149	exposure	Weighted median	3	0.00053026	0.000841799	0.528752
Il18	UKB-a:149	Treatment/medication code: doxazosin || id:UKB-a:149	exposure	Inverse variance weighted	3	4.21055e-05	0.000722074	0.9535
Il18	UKB-a:149	Treatment/medication code: doxazosin || id:UKB-a:149	exposure	Simple mode	3	0.000643601	0.00110548	0.619323
Il18	UKB-a:149	Treatment/medication code: doxazosin || id:UKB-a:149	exposure	Weighted mode	3	0.000697116	0.00105408	0.576387
Il18	UKB-a:15	Daytime dozing / sleeping (narcolepsy) || id:UKB-a:15	exposure	MR Egger	3	0.0411958	0.0417973	0.504614
Il18	UKB-a:15	Daytime dozing / sleeping (narcolepsy) || id:UKB-a:15	exposure	Weighted median	3	-0.00179497	0.00388174	0.643785
Il18	UKB-a:15	Daytime dozing / sleeping (narcolepsy) || id:UKB-a:15	exposure	Inverse variance weighted	3	-0.00100815	0.00337303	0.765027
Il18	UKB-a:15	Daytime dozing / sleeping (narcolepsy) || id:UKB-a:15	exposure	Simple mode	3	-0.00219028	0.00450637	0.674977
Il18	UKB-a:15	Daytime dozing / sleeping (narcolepsy) || id:UKB-a:15	exposure	Weighted mode	3	-0.00224924	0.00427965	0.651647
Il18	UKB-a:150	Treatment/medication code: amlodipine || id:UKB-a:150	exposure	MR Egger	3	0.0132321	0.0166991	0.573414
Il18	UKB-a:150	Treatment/medication code: amlodipine || id:UKB-a:150	exposure	Weighted median	3	0.000115064	0.00154962	0.940809
Il18	UKB-a:150	Treatment/medication code: amlodipine || id:UKB-a:150	exposure	Inverse variance weighted	3	2.89271e-05	0.00134758	0.982874
Il18	UKB-a:150	Treatment/medication code: amlodipine || id:UKB-a:150	exposure	Simple mode	3	0.00112502	0.00184872	0.604736
Il18	UKB-a:150	Treatment/medication code: amlodipine || id:UKB-a:150	exposure	Weighted mode	3	0.000820374	0.00188093	0.70529
Il18	UKB-a:151	Treatment/medication code: salbutamol || id:UKB-a:151	exposure	MR Egger	3	-0.00497152	0.0111047	0.732025
Il18	UKB-a:151	Treatment/medication code: salbutamol || id:UKB-a:151	exposure	Weighted median	3	0.00235271	0.000846492	0.00544647
Il18	UKB-a:151	Treatment/medication code: salbutamol || id:UKB-a:151	exposure	Inverse variance weighted	3	0.0021274	0.000752779	0.00471248
Il18	UKB-a:151	Treatment/medication code: salbutamol || id:UKB-a:151	exposure	Simple mode	3	0.00247311	0.00112392	0.158761
Il18	UKB-a:151	Treatment/medication code: salbutamol || id:UKB-a:151	exposure	Weighted mode	3	0.00250909	0.00101599	0.132213
Il18	UKB-a:152	Treatment/medication code: eumovate cream || id:UKB-a:152	exposure	MR Egger	3	0.00260271	0.00279661	0.522852
Il18	UKB-a:152	Treatment/medication code: eumovate cream || id:UKB-a:152	exposure	Weighted median	3	-0.000381558	0.000269341	0.15659
Il18	UKB-a:152	Treatment/medication code: eumovate cream || id:UKB-a:152	exposure	Inverse variance weighted	3	-0.000418671	0.000225679	0.0635731
Il18	UKB-a:152	Treatment/medication code: eumovate cream || id:UKB-a:152	exposure	Simple mode	3	-0.000157744	0.000338208	0.686792
Il18	UKB-a:152	Treatment/medication code: eumovate cream || id:UKB-a:152	exposure	Weighted mode	3	-0.000197727	0.00034068	0.620332
Il18	UKB-a:153	Treatment/medication code: insulin product || id:UKB-a:153	exposure	MR Egger	3	-0.00609358	0.011227	0.683429
Il18	UKB-a:153	Treatment/medication code: insulin product || id:UKB-a:153	exposure	Weighted median	3	-0.000438816	0.000783896	0.575624
Il18	UKB-a:153	Treatment/medication code: insulin product || id:UKB-a:153	exposure	Inverse variance weighted	3	-0.000618743	0.000713195	0.385633
Il18	UKB-a:153	Treatment/medication code: insulin product || id:UKB-a:153	exposure	Simple mode	3	-0.00048038	0.00104238	0.690166
Il18	UKB-a:153	Treatment/medication code: insulin product || id:UKB-a:153	exposure	Weighted mode	3	-0.000312649	0.000898322	0.761031
Il18	UKB-a:154	Treatment/medication code: cetirizine || id:UKB-a:154	exposure	MR Egger	3	0.00411077	0.00924949	0.733757
Il18	UKB-a:154	Treatment/medication code: cetirizine || id:UKB-a:154	exposure	Weighted median	3	0.000511907	0.000807159	0.525945
Il18	UKB-a:154	Treatment/medication code: cetirizine || id:UKB-a:154	exposure	Inverse variance weighted	3	0.000611547	0.000724306	0.39849
Il18	UKB-a:154	Treatment/medication code: cetirizine || id:UKB-a:154	exposure	Simple mode	3	0.00063077	0.00102038	0.59948
Il18	UKB-a:154	Treatment/medication code: cetirizine || id:UKB-a:154	exposure	Weighted mode	3	0.000400693	0.000941564	0.711846
Il18	UKB-a:155	Treatment/medication code: codeine || id:UKB-a:155	exposure	MR Egger	3	-0.00249347	0.00610907	0.753297
Il18	UKB-a:155	Treatment/medication code: codeine || id:UKB-a:155	exposure	Weighted median	3	-0.000223532	0.000566526	0.693163
Il18	UKB-a:155	Treatment/medication code: codeine || id:UKB-a:155	exposure	Inverse variance weighted	3	-0.000170714	0.000492986	0.729127
Il18	UKB-a:155	Treatment/medication code: codeine || id:UKB-a:155	exposure	Simple mode	3	-0.000289943	0.000717979	0.725423
Il18	UKB-a:155	Treatment/medication code: codeine || id:UKB-a:155	exposure	Weighted mode	3	-0.000407075	0.000695062	0.617383
Il18	UKB-a:156	Treatment/medication code: diclofenac || id:UKB-a:156	exposure	MR Egger	3	-0.0232366	0.0121896	0.307565
Il18	UKB-a:156	Treatment/medication code: diclofenac || id:UKB-a:156	exposure	Weighted median	3	-0.000261319	0.00116931	0.823161
Il18	UKB-a:156	Treatment/medication code: diclofenac || id:UKB-a:156	exposure	Inverse variance weighted	3	-0.000610121	0.00129883	0.638536
Il18	UKB-a:156	Treatment/medication code: diclofenac || id:UKB-a:156	exposure	Simple mode	3	-0.000302799	0.00162014	0.868983
Il18	UKB-a:156	Treatment/medication code: diclofenac || id:UKB-a:156	exposure	Weighted mode	3	-2.87061e-05	0.00129915	0.984378
Il18	UKB-a:157	Treatment/medication code: liothyronine || id:UKB-a:157	exposure	MR Egger	3	-0.00181462	0.00162557	0.465052
Il18	UKB-a:157	Treatment/medication code: liothyronine || id:UKB-a:157	exposure	Weighted median	3	-7.59706e-05	0.000141091	0.590267
Il18	UKB-a:157	Treatment/medication code: liothyronine || id:UKB-a:157	exposure	Inverse variance weighted	3	5.43476e-05	0.000141605	0.701129
Il18	UKB-a:157	Treatment/medication code: liothyronine || id:UKB-a:157	exposure	Simple mode	3	-0.000102157	0.000212298	0.677879
Il18	UKB-a:157	Treatment/medication code: liothyronine || id:UKB-a:157	exposure	Weighted mode	3	-0.000117351	0.000214437	0.639114
Il18	UKB-a:158	Treatment/medication code: thyroxine product || id:UKB-a:158	exposure	MR Egger	3	0.00342974	0.00906256	0.769675
Il18	UKB-a:158	Treatment/medication code: thyroxine product || id:UKB-a:158	exposure	Weighted median	3	-0.0012961	0.000829756	0.118282
Il18	UKB-a:158	Treatment/medication code: thyroxine product || id:UKB-a:158	exposure	Inverse variance weighted	3	-0.00113824	0.000731324	0.119612
Il18	UKB-a:158	Treatment/medication code: thyroxine product || id:UKB-a:158	exposure	Simple mode	3	-0.00137173	0.00104038	0.318083
Il18	UKB-a:158	Treatment/medication code: thyroxine product || id:UKB-a:158	exposure	Weighted mode	3	-0.00138203	0.000944495	0.280948
Il18	UKB-a:159	Treatment/medication code: metformin || id:UKB-a:159	exposure	MR Egger	3	0.00548168	0.0131916	0.749277
Il18	UKB-a:159	Treatment/medication code: metformin || id:UKB-a:159	exposure	Weighted median	3	-0.000317947	0.0011815	0.78785
Il18	UKB-a:159	Treatment/medication code: metformin || id:UKB-a:159	exposure	Inverse variance weighted	3	-0.000122348	0.00106452	0.908499
Il18	UKB-a:159	Treatment/medication code: metformin || id:UKB-a:159	exposure	Simple mode	3	-0.000403915	0.00140806	0.801208
Il18	UKB-a:159	Treatment/medication code: metformin || id:UKB-a:159	exposure	Weighted mode	3	-0.000430717	0.00138666	0.785475
Il18	UKB-a:16	Current tobacco smoking || id:UKB-a:16	exposure	MR Egger	3	0.0894605	0.146252	0.650515
Il18	UKB-a:16	Current tobacco smoking || id:UKB-a:16	exposure	Weighted median	3	-0.00754406	0.00628131	0.229739
Il18	UKB-a:16	Current tobacco smoking || id:UKB-a:16	exposure	Inverse variance weighted	3	-0.0101495	0.0101078	0.315314
Il18	UKB-a:16	Current tobacco smoking || id:UKB-a:16	exposure	Simple mode	3	-0.00801989	0.0127883	0.594625
Il18	UKB-a:16	Current tobacco smoking || id:UKB-a:16	exposure	Weighted mode	3	0.00139946	0.00921556	0.893234
Il18	UKB-a:160	Treatment/medication code: warfarin || id:UKB-a:160	exposure	MR Egger	3	-0.00849149	0.00846823	0.499127
Il18	UKB-a:160	Treatment/medication code: warfarin || id:UKB-a:160	exposure	Weighted median	3	0.000248657	0.000826981	0.763658
Il18	UKB-a:160	Treatment/medication code: warfarin || id:UKB-a:160	exposure	Inverse variance weighted	3	0.00039633	0.000683364	0.561935
Il18	UKB-a:160	Treatment/medication code: warfarin || id:UKB-a:160	exposure	Simple mode	3	-0.000363404	0.00115638	0.783076
Il18	UKB-a:160	Treatment/medication code: warfarin || id:UKB-a:160	exposure	Weighted mode	3	-0.000308431	0.00105578	0.797699
Il18	UKB-a:161	Treatment/medication code: enalapril || id:UKB-a:161	exposure	MR Egger	3	-0.00177455	0.00745382	0.851208
Il18	UKB-a:161	Treatment/medication code: enalapril || id:UKB-a:161	exposure	Weighted median	3	-0.00124948	0.000699432	0.0740301
Il18	UKB-a:161	Treatment/medication code: enalapril || id:UKB-a:161	exposure	Inverse variance weighted	3	-0.0012029	0.000601504	0.0455192
Il18	UKB-a:161	Treatment/medication code: enalapril || id:UKB-a:161	exposure	Simple mode	3	-0.00125123	0.000798533	0.257646
Il18	UKB-a:161	Treatment/medication code: enalapril || id:UKB-a:161	exposure	Weighted mode	3	-0.00125234	0.000808602	0.261543
Il18	UKB-a:162	Treatment/medication code: perindopril || id:UKB-a:162	exposure	MR Egger	3	0.0233394	0.0105295	0.269803
Il18	UKB-a:162	Treatment/medication code: perindopril || id:UKB-a:162	exposure	Weighted median	3	-0.000982014	0.00109348	0.369154
Il18	UKB-a:162	Treatment/medication code: perindopril || id:UKB-a:162	exposure	Inverse variance weighted	3	-0.00128365	0.00153234	0.402196
Il18	UKB-a:162	Treatment/medication code: perindopril || id:UKB-a:162	exposure	Simple mode	3	0.000825578	0.00152571	0.642643
Il18	UKB-a:162	Treatment/medication code: perindopril || id:UKB-a:162	exposure	Weighted mode	3	0.000375062	0.00171775	0.847415
Il18	UKB-a:163	Treatment/medication code: flecainide || id:UKB-a:163	exposure	MR Egger	3	-0.00112456	0.00345352	0.799593
Il18	UKB-a:163	Treatment/medication code: flecainide || id:UKB-a:163	exposure	Weighted median	3	-0.00025961	0.000318346	0.414787
Il18	UKB-a:163	Treatment/medication code: flecainide || id:UKB-a:163	exposure	Inverse variance weighted	3	-0.00022124	0.00027869	0.427279
Il18	UKB-a:163	Treatment/medication code: flecainide || id:UKB-a:163	exposure	Simple mode	3	-0.000289604	0.000375037	0.520759
Il18	UKB-a:163	Treatment/medication code: flecainide || id:UKB-a:163	exposure	Weighted mode	3	-0.000311611	0.000386352	0.504591
Il18	UKB-a:164	Treatment/medication code: furosemide || id:UKB-a:164	exposure	MR Egger	3	0.00138757	0.00733153	0.880921
Il18	UKB-a:164	Treatment/medication code: furosemide || id:UKB-a:164	exposure	Weighted median	3	-0.000305492	0.000638581	0.632372
Il18	UKB-a:164	Treatment/medication code: furosemide || id:UKB-a:164	exposure	Inverse variance weighted	3	-0.000243641	0.000591635	0.680479
Il18	UKB-a:164	Treatment/medication code: furosemide || id:UKB-a:164	exposure	Simple mode	3	-0.000321801	0.000762216	0.713941
Il18	UKB-a:164	Treatment/medication code: furosemide || id:UKB-a:164	exposure	Weighted mode	3	-0.000321801	0.000802979	0.727357
Il18	UKB-a:165	Treatment/medication code: nicorandil || id:UKB-a:165	exposure	MR Egger	3	0.00250476	0.00480362	0.694011
Il18	UKB-a:165	Treatment/medication code: nicorandil || id:UKB-a:165	exposure	Weighted median	3	-9.11364e-05	0.000423324	0.829543
Il18	UKB-a:165	Treatment/medication code: nicorandil || id:UKB-a:165	exposure	Inverse variance weighted	3	-2.1097e-05	0.00038764	0.956597
Il18	UKB-a:165	Treatment/medication code: nicorandil || id:UKB-a:165	exposure	Simple mode	3	-0.00011004	0.000519678	0.851924
Il18	UKB-a:165	Treatment/medication code: nicorandil || id:UKB-a:165	exposure	Weighted mode	3	-0.00011004	0.000483861	0.841229
Il18	UKB-a:166	Treatment/medication code: flax oil tablet || id:UKB-a:166	exposure	MR Egger	3	0.00383669	0.00391816	0.506688
Il18	UKB-a:166	Treatment/medication code: flax oil tablet || id:UKB-a:166	exposure	Weighted median	3	0.000210706	0.000322184	0.513117
[truncated: 2,608 more rows]
